# Supplementary material for: Multi-omics Mendelian randomization to identify novel immune therapeutic targets in benign prostatic hyperplasia
Source: Genes Dis. 2025 Nov 19;13(4):101944. doi: 10.1016/j.gendis.2025.101944 (PMC13015220; doi:10.1016/j.gendis.2025.101944)
Supplement: Multimedia component 2 [file mmc2.xlsx]

## Sheet: Table S1
Table S1 Relationship between methylation levels of IRGs and BPH in the UKBB database
outcome	probeID	ProbeChr	Gene	Probe_bp	topSNP	topSNP_chr	topSNP_bp	A1	A2	Freq	b_GWAS	se_GWAS	p_GWAS	b_eQTL	se_eQTL	p_eQTL	b_SMR	se_SMR	p_SMR	p_HEIDI	nsnp_HEIDI	lo_ci	up_ci	or	or_lci95	or_uci95	OR (95%CI)	FDR	nsnps	PP.H0.abf	PP.H1.abf	PP.H2.abf	PP.H3.abf	PP.H4.abf	candidate_snp	SNP.PP.H4	ratio_PPH4_sum_PPH3_PPH4	sum_PPH3_PPH4	ratio_PPH4_PPH3
UKBB	cg14345882	6	BTN3A2	26364793	rs9379859	6	26369549	T	C	0.112326	-0.00200563	0.000304981	4.79954e-11	1.69143	0.0317358	0	-0.00118576	0.000181677	6.72122e-11	0.846677	20	-0.00154185	-0.000829673	0.998815	0.998459	0.999171	0.999(0.998,0.999)	4.92061e-07	1881	0	2.38801e-06	0	0.108146	0.891851	rs9379859	0.473782	0.891853	0.999998	8.24671
UKBB	cg05074385	6	TRIM15	30137208	rs144447022	6	29244219	T	G	0.0695825	-0.00191202	0.000320244	2.39999e-09	-1.44886	0.040956	3.99301e-274	0.00131967	0.000224158	3.9267e-09	0.958096	20	0.00088032	0.00175902	1.00132	1.00088	1.00176	1.001(1.001,1.002)	1.43737e-05	21	3.41522e-111	0.727243	2.14353e-114	0.000183873	0.272573	rs2524005	1	0.999326	0.272757	1482.39
UKBB	cg10985055	6	TRIM26	30174131	rs144447022	6	29244219	T	G	0.0695825	-0.00191202	0.000320244	2.39999e-09	-1.12763	0.0456612	1.19365e-134	0.00169561	0.000292179	6.5016e-09	0.0513878	20	0.00112294	0.00226828	1.0017	1.00112	1.00227	1.002(1.001,1.002)	1.58661e-05	21	1.95804e-73	0.981104	1.22894e-76	0.000597481	0.0182986	rs2517774	0.513498	0.968381	0.018896	30.6262
UKBB	cg03270340	6	TRIM27	28891204	rs148696809	6	28934352	C	T	0.0695825	-0.00186626	0.000320277	5.60003e-09	-1.2501	0.0445468	2.80211e-173	0.00149289	0.000261666	1.16124e-08	0.113037	20	0.000980025	0.00200576	1.00149	1.00098	1.00201	1.001(1.001,1.002)	2.12535e-05	498	2.87242e-157	0.000202851	3.30967e-154	0.232963	0.766835	rs148696809	0.999999	0.76699	0.999797	3.29166
	cg08065408	6	UBD	29520774	rs144447022	6	29244219	T	G	0.0695825	-0.00191202	0.000320244	2.39999e-09	0.610363	0.0495494	7.22326e-35	-0.00313259	0.000583059	7.75713e-08	0.00700916	8	-0.00427539	-0.00198979	0.996872	0.995734	0.998012	0.997(0.996,0.998)	0.00011358
UKBB	cg01505556	6	TRIM26	30174125	rs144447022	6	29244219	T	G	0.0695825	-0.00191202	0.000320244	2.39999e-09	-0.537234	0.0501355	8.59586e-27	0.00355901	0.000682381	1.83252e-07	0.048821	20	0.00222154	0.00489648	1.00357	1.00222	1.00491	1.004(1.002,1.005)	0.000223598	21	3.97602e-17	0.981104	2.49551e-20	0.000597481	0.0182984	rs2517774	0.513498	0.96838	0.0188959	30.6259
UKBB	cg11935738	6	UBD	29520752	rs148696809	6	28934352	C	T	0.0695825	-0.00186626	0.000320277	5.60003e-09	0.539237	0.0501998	6.4761e-27	-0.00346093	0.000675706	3.02401e-07	0.0118267	9	-0.00478531	-0.00213655	0.996545	0.995226	0.997866	0.997(0.995,0.998)	0.000302356	76	1.89335e-22	0.00026446	7.15791e-22	7.12835e-08	0.999735	rs148696809	1	1	0.999736	1.40248e+07
UKBB	cg09641376	6	UBD	29520965	rs148696809	6	28934352	C	T	0.0695825	-0.00186626	0.000320277	5.60003e-09	0.533913	0.0504162	3.31179e-26	-0.00349544	0.000684678	3.30398e-07	0.0134909	6	-0.00483741	-0.00215347	0.996511	0.995174	0.997849	0.997(0.995,0.998)	0.000302356	76	8.22543e-22	0.00026446	3.10967e-21	7.12835e-08	0.999735	rs148696809	1	1	0.999736	1.40248e+07
UKBB	cg23756442	6	TRIM27	28892465	rs148696809	6	28934352	C	T	0.0695825	-0.00186626	0.000320277	5.60003e-09	-0.4837	0.0501986	5.64954e-22	0.0038583	0.000773797	6.15817e-07	0.269868	20	0.00234166	0.00537494	1.00387	1.00234	1.00539	1.004(1.002,1.005)	0.000500933	498	3.48735e-19	6.04675e-05	4.01821e-16	0.068741	0.931199	rs34676049	0.0946581	0.931255	0.99994	13.5465
	cg12749246	6	UBD	29521013	rs148696809	6	28934352	C	T	0.0695825	-0.00186626	0.000320277	5.60003e-09	0.472961	0.0508143	1.30702e-20	-0.00394591	0.000798932	7.85335e-07	0.00134598	3	-0.00551182	-0.00238	0.996062	0.994503	0.997623	0.996(0.995,0.998)	0.000574944
UKBB	cg18200389	6	TRIM26	30170340	rs144447022	6	29244219	T	G	0.0695825	-0.00191202	0.000320244	2.39999e-09	0.433333	0.0503866	7.96065e-18	-0.00441236	0.000899658	9.36731e-07	0.225815	13	-0.00617569	-0.00264903	0.995597	0.993843	0.997354	0.996(0.994,0.997)	0.000623437	21	2.54662e-06	0.981094	1.59836e-09	0.000597466	0.0183064	rs2517774	0.513262	0.968394	0.0189038	30.64
	cg06343355	6	UBD	29521023	rs148696809	6	28934352	C	T	0.0695825	-0.00186626	0.000320277	5.60003e-09	0.45363	0.0506673	3.456e-19	-0.00411406	0.000842396	1.04083e-06	0.00077039	3	-0.00576516	-0.00246296	0.995894	0.994251	0.99754	0.996(0.994,0.998)	0.000634994
UKBB	cg02045355	6	BTN3A2	26365194	rs16891725	6	26479150	T	C	0.11829	-0.00199999	0.000304418	5.00035e-11	0.338272	0.0468988	5.481e-13	-0.00591237	0.00121728	1.19159e-06	0.927561	20	-0.00829824	-0.0035265	0.994105	0.991736	0.99648	0.994(0.992,0.996)	0.000671047	1881	4.30838e-13	3.29905e-06	1.96723e-08	0.149786	0.85021	rs16891725	0.113217	0.850213	0.999997	5.67615
UKBB	cg25645491	6	HLA-DRA	32411067	rs116667074	6	32285362	T	C	0.0785288	-0.00154074	0.000307239	5.30005e-07	0.78525	0.0454241	5.88573e-67	-0.0019621	0.000407393	1.4629e-06	0.162091	20	-0.00276059	-0.00116361	0.99804	0.997243	0.998837	0.998(0.997,0.999)	0.00076499	740	1.26891e-57	0.246366	3.89705e-58	0.0749848	0.678649	rs116667074	0.9968	0.900502	0.753634	9.05048
UKBB	cg19860840	6	HSPA1B	31798138	rs501942	6	31840477	T	C	0.0735586	-0.00152782	0.000305967	5.89997e-07	0.748415	0.0450959	7.4411e-62	-0.00204141	0.000426924	1.7385e-06	0.966035	20	-0.00287818	-0.00120464	0.997961	0.997126	0.998796	0.998(0.997,0.999)	0.000848502	636	4.66064e-49	0.027524	1.22497e-49	0.00626798	0.966208	rs1150753	0.54111	0.993555	0.972476	154.15
UKBB	cg14493742	6	HLA-DRA	32394337	rs116667074	6	32285362	T	C	0.0785288	-0.00154074	0.000307239	5.30005e-07	0.673346	0.0458711	8.77723e-49	-0.00228818	0.000482179	2.07983e-06	0.1434	20	-0.00323325	-0.00134311	0.997714	0.996772	0.998658	0.998(0.997,0.999)	0.000951651	740	8.13606e-41	0.0219075	2.49873e-41	0.00575583	0.972337	rs116667074	0.999832	0.994115	0.978093	168.931
UKBB	cg01083029	6	TRIM26	30166906	rs144447022	6	29244219	T	G	0.0695825	-0.00191202	0.000320244	2.39999e-09	0.358818	0.0495596	4.48265e-13	-0.00532866	0.00115682	4.09893e-06	0.313562	16	-0.00759603	-0.00306129	0.994686	0.992433	0.996943	0.995(0.992,0.997)	0.00176519	21	1.90002e-06	0.785987	1.19253e-09	0.000279584	0.213732	rs2524005	0.980188	0.998694	0.214012	764.464
UKBB	cg21415604	6	C4A	31948433	rs693906	6	31835164	C	G	0.11332	-0.00143285	0.000285174	5e-07	0.469653	0.0428408	5.77181e-28	-0.00305087	0.000667938	4.93356e-06	0.705459	20	-0.00436003	-0.00174171	0.996954	0.995649	0.99826	0.997(0.996,0.998)	0.00200659	740	1.53228e-19	0.0245598	4.7059e-20	0.00657388	0.968866	rs535777	0.924103	0.993261	0.97544	147.381
UKBB	cg18342026	6	UBD	29521046	rs148696809	6	28934352	C	T	0.0695825	-0.00186626	0.000320277	5.60003e-09	0.368519	0.0508588	4.29495e-13	-0.00506422	0.00111525	5.60235e-06			-0.00725011	-0.00287833	0.994949	0.992776	0.997126	0.995(0.993,0.997)	0.00215867	76	4.31871e-10	0.000264481	1.63271e-09	1.51683e-07	0.999735	rs148696809	1	1	0.999736	6.59093e+06
UKBB	cg08882389	6	HLA-DRA	32410690	rs116667074	6	32285362	T	C	0.0785288	-0.00154074	0.000307239	5.30005e-07	-0.467375	0.0459655	2.75615e-24	0.00329658	0.000732974	6.87436e-06	0.0870178	20	0.00185995	0.00473321	1.0033	1.00186	1.00474	1.003(1.002,1.005)	0.00251636	740	1.97124e-18	0.0219126	6.05403e-19	0.00575743	0.97233	rs116667074	0.999578	0.994114	0.978087	168.883
UKBB	cg22731440	6	HLA-B	31323506	rs2596495	6	31323416	C	G	0.0954274	-0.0012851	0.00029065	9.80009e-06	-1.67811	0.0233852	0	0.000765802	0.000173529	1.01901e-05	0.255275	20	0.000425685	0.00110592	1.00077	1.00043	1.00111	1.001(1,1.001)	0.00355246	9	0.0196488	0.97967	9.99787e-08	4.30786e-06	0.000676996	rs139847598	0.646323	0.993677	0.000681304	157.154
UKBB	cg03661299	6	C4A	31947216	rs1150757	6	32029205	A	G	0.0755467	-0.00152501	0.000306507	6.49995e-07	-0.424117	0.047041	1.95242e-19	0.00359573	0.000825436	1.32366e-05	0.756632	20	0.00197788	0.00521358	1.0036	1.00198	1.00523	1.004(1.002,1.005)	0.00440479	740	2.69201e-14	0.0272832	8.26765e-15	0.00741385	0.965303	rs1150757	0.41274	0.992378	0.972717	130.203
	cg24177217	6	HLA-F	29702053	rs1628578	6	29695502	C	A	0.202783	-0.00108447	0.000233448	3.40001e-06	-0.448082	0.0365318	1.3867e-34	0.00242025	0.000557109	1.39719e-05	0.00447487	11	0.00132832	0.00351218	1.00242	1.00133	1.00352	1.002(1.001,1.004)	0.00444732
	cg18844029	6	TRIM27	28885017	rs3129102	6	29205336	T	C	0.166998	0.00122714	0.000290646	2.39999e-05	-1.04937	0.0389572	8.21418e-160	-0.00116941	0.000280354	3.03022e-05	0.00207905	20	-0.0017189	-0.000619916	0.998831	0.998283	0.99938	0.999(0.998,0.999)	0.00924343
UKBB	cg24064041	6	TRIM26	30165027	rs885946	6	29696657	C	T	0.186879	-0.00123099	0.00024161	3.50002e-07	0.2714	0.0380892	1.03788e-12	-0.0045357	0.00109441	3.40635e-05	0.84998	14	-0.00668074	-0.00239066	0.995475	0.993342	0.997612	0.995(0.993,0.998)	0.00997516	21	7.98838e-07	0.980444	5.01382e-10	0.000596406	0.0189592	rs2517774	0.494318	0.969502	0.0195556	31.7891
	cg10401017	6	TRIM27	28887586	rs3129102	6	29205336	T	C	0.166998	0.00122714	0.000290646	2.39999e-05	-0.734601	0.0424346	3.86152e-67	-0.00167049	0.000407249	4.09812e-05	0.00306514	20	-0.0024687	-0.000872282	0.998331	0.997534	0.999128	0.998(0.998,0.999)	0.0115394
UKBB	cg26987604	6	HLA-F	29696647	rs2535238	6	29645038	A	C	0.188867	-0.00118664	0.000239891	7.59994e-07	0.275311	0.0378221	3.36042e-13	-0.00431018	0.0010535	4.28967e-05	0.434024	10	-0.00637504	-0.00224532	0.995699	0.993645	0.997757	0.996(0.994,0.998)	0.0116314	65	1.28637e-05	0.000264589	4.86457e-05	9.04508e-07	0.999673	rs148696809	1	0.999999	0.999674	1.10521e+06
	cg16061301	6	TRIM27	28886047	rs3129102	6	29205336	T	C	0.166998	0.00122714	0.000290646	2.39999e-05	-0.678919	0.0430496	4.95552e-56	-0.00180749	0.000443178	4.5331e-05	0.00624647	20	-0.00267612	-0.000938861	0.998194	0.997327	0.999062	0.998(0.997,0.999)	0.0117584
UKBB	cg11171811	11	LTBP3	65326725	rs11227221	11	65319265	T	C	0.296223	-0.00103276	0.00022064	2.90001e-06	0.280108	0.0339171	1.4739e-16	-0.00368701	0.000905416	4.65774e-05	0.508179	20	-0.00546163	-0.00191239	0.99632	0.994553	0.998089	0.996(0.995,0.998)	0.0117584	1032	1.30165e-11	0.091263	9.13322e-12	0.0631906	0.845546	rs3782091	0.302854	0.930463	0.908737	13.3809
	cg13266242	6	HLA-H	29834495	rs9259034	6	29843430	T	C	0.389662	0.0009238	0.000219801	2.59998e-05	0.475265	0.0336101	2.13647e-45	0.00194376	0.000482477	5.60844e-05	1.37368e-05	14	0.000998105	0.00288941	1.00195	1.001	1.00289	1.002(1.001,1.003)	0.0136865
UKBB	cg00397479	6	NEU1	31831510	rs433061	6	32014828	A	G	0.0735586	-0.00153151	0.000306775	5.99998e-07	-0.307809	0.0464238	3.34748e-11	0.00497552	0.00124756	6.65762e-05	0.197341	19	0.0025303	0.00742074	1.00499	1.00253	1.00745	1.005(1.003,1.007)	0.0155299	718	7.42581e-07	0.0290947	2.21472e-07	0.00771421	0.96319	rs433061	0.470605	0.992055	0.970904	124.859
	cg05216056	6	TRIM27	28887836	rs3129102	6	29205336	T	C	0.166998	0.00122714	0.000290646	2.39999e-05	-0.51948	0.0436337	1.1082e-32	-0.00236225	0.000593635	6.91214e-05	0.0050114	20	-0.00352577	-0.00119873	0.997641	0.99648	0.998802	0.998(0.996,0.999)	0.0155299
UKBB	cg12896170	6	TRIM27	28890069	rs3129102	6	29205336	T	C	0.166998	0.00122714	0.000290646	2.39999e-05	-0.51586	0.0436225	2.87969e-32	-0.00237882	0.000598254	7.00021e-05	0.0202592	20	-0.0035514	-0.00120624	0.997624	0.996455	0.998794	0.998(0.996,0.999)	0.0155299	498	1.64109e-16	0.00086711	1.89091e-13	0.999105	2.75989e-05	rs143432463	0.988645	2.76229e-05	0.999133	2.76237e-05
	cg12700271	6	HLA-E	30458237	rs9259034	6	29843430	T	C	0.389662	0.0009238	0.000219801	2.59998e-05	-0.393433	0.0346773	7.80352e-30	-0.00234805	0.000595776	8.10876e-05	2.8325e-07	14	-0.00351577	-0.00118033	0.997655	0.99649	0.99882	0.998(0.996,0.999)	0.0174601
	cg20198242	6	HLA-H	29855110	rs9259034	6	29843430	T	C	0.389662	0.0009238	0.000219801	2.59998e-05	-0.375111	0.0336739	8.05567e-29	-0.00246274	0.000626282	8.41317e-05	6.27236e-06	12	-0.00369025	-0.00123523	0.99754	0.996317	0.998766	0.998(0.996,0.999)	0.017598
	cg08460078	6	HLA-H	29829406	rs2524005	6	29899677	A	G	0.171968	-0.000993769	0.000248242	6.19998e-05	-0.633498	0.0363877	6.9675e-68	0.0015687	0.000402085	9.56323e-05	0.00812729	17	0.000780613	0.00235679	1.00157	1.00078	1.00236	1.002(1.001,1.002)	0.0190853
UKBB	cg19400926	6	TRIM27	28889996	rs3129102	6	29205336	T	C	0.166998	0.00122714	0.000290646	2.39999e-05	-0.44752	0.0440107	2.74279e-24	-0.00274209	0.000703219	9.64562e-05	0.0762251	20	-0.0041204	-0.00136378	0.997262	0.995888	0.998637	0.997(0.996,0.999)	0.0190853	498	4.64368e-11	0.000866942	5.35056e-08	0.998911	0.000221752	rs143432463	0.998575	0.000221945	0.999133	0.000221994
	cg19151378	6	HLA-A	29910146	rs143525179	6	29751998	T	C	0.206759	-0.000981356	0.00023806	3.79997e-05	0.446815	0.0380067	6.56194e-32	-0.00219634	0.000564599	0.000100209	0.00612464	15	-0.00330295	-0.00108973	0.997806	0.996702	0.998911	0.998(0.997,0.999)	0.0193062
UKBB	cg07162905	6	TRIM27	28887928	rs3129102	6	29205336	T	C	0.166998	0.00122714	0.000290646	2.39999e-05	-0.437994	0.0444276	6.29212e-23	-0.00280173	0.000721879	0.000103959	0.011246	20	-0.00421661	-0.00138685	0.997202	0.995792	0.998614	0.997(0.996,0.999)	0.019515	498	2.355e-13	0.000867134	2.71349e-10	0.999133	3.46615e-07	rs143432463	0.237678	3.46916e-07	0.999133	3.46916e-07
UKBB	cg25252977	6	HLA-F	29696650	rs1628578	6	29695502	C	A	0.202783	-0.00108447	0.000233448	3.40001e-06	-0.244271	0.0350514	3.19354e-12	0.00443962	0.00114856	0.000110919	0.0477232	9	0.00218844	0.0066908	1.00445	1.00219	1.00671	1.004(1.002,1.007)	0.0198495	65	0.0238836	0.000320436	0.090319	0.000326623	0.88515	rs148696809	0.999998	0.999631	0.885477	2710
	cg08125020	6	TRIM27	28889357	rs3129102	6	29205336	T	C	0.166998	0.00122714	0.000290646	2.39999e-05	-0.424352	0.0442038	8.00219e-22	-0.0028918	0.000748233	0.000111164	0.00689634	20	-0.00435834	-0.00142526	0.997112	0.995651	0.998576	0.997(0.996,0.999)	0.0198495
	cg09409585	6	TRIM27	28882403	rs3129102	6	29205336	T	C	0.166998	0.00122714	0.000290646	2.39999e-05	-0.408357	0.0442682	2.84605e-20	-0.00300507	0.000782754	0.00012349	0.00801838	20	-0.00453927	-0.00147087	0.996999	0.995471	0.99853	0.997(0.995,0.999)	0.0215255
UKBB	cg16754082	6	TRIM27	28888687	rs3129102	6	29205336	T	C	0.166998	0.00122714	0.000290646	2.39999e-05	-0.393213	0.0445017	9.92895e-19	-0.0031208	0.000819207	0.000139225	0.0360403	14	-0.00472645	-0.00151515	0.996884	0.995285	0.998486	0.997(0.995,0.998)	0.0234583	498	7.82615e-11	0.000866941	9.01748e-08	0.99891	0.000222796	rs143432463	0.993936	0.000222989	0.999133	0.000223039
UKBB	cg23495995	11	LTBP3	65311181	rs600231	11	65260646	G	A	0.289264	-0.00113836	0.000223092	3.29997e-07	-0.19625	0.0345408	1.33368e-08	0.00580056	0.00152792	0.000146824	0.461367	7	0.00280584	0.00879528	1.00582	1.00281	1.00883	1.006(1.003,1.009)	0.0234583	1032	9.57776e-05	0.0225237	6.72039e-05	0.0148416	0.962472	rs600231	0.515994	0.984814	0.977313	64.8494
	cg11886965	6	TRIM27	28879849	rs3129102	6	29205336	T	C	0.166998	0.00122714	0.000290646	2.39999e-05	-0.373605	0.0441913	2.80866e-17	-0.00328459	0.000869568	0.000158558	0.000272957	20	-0.00498894	-0.00158024	0.996721	0.995023	0.998421	0.997(0.995,0.998)	0.0234583
UKBB	cg04170192	6	HLA-E	30418941	rs3130562	6	31100974	C	T	0.0854871	-0.00125775	0.000286391	1.09999e-05	-0.317547	0.0429219	1.37988e-13	0.00396083	0.00104882	0.000159069	0.694146	20	0.00190514	0.00601652	1.00397	1.00191	1.00603	1.004(1.002,1.006)	0.0234583	21	0.00127323	0.731252	7.9913e-07	0.000191681	0.267282	rs2524005	0.998669	0.999283	0.267474	1394.41
	cg03520342	6	HLA-DMA	32920784	rs116131925	6	32929943	T	A	0.0516899	-0.00136865	0.000361604	0.00015	1.96166	0.0359629	0	-0.0006977	0.000184779	0.000159455	0.00417984	20	-0.00105987	-0.000335533	0.999303	0.998941	0.999665	0.999(0.999,1)	0.0234583
	cg07151443	6	HLA-DMA	32920962	rs116131925	6	32929943	T	A	0.0516899	-0.00136865	0.000361604	0.00015	1.92154	0.0375299	0	-0.000712267	0.000188698	0.000160238	0.00540891	20	-0.00108212	-0.000342419	0.999288	0.998918	0.999658	0.999(0.999,1)	0.0234583
UKBB	cg00381684	6	CFB	31913814	rs1265888	6	32066447	A	G	0.11332	-0.00120169	0.000273057	1.09999e-05	-0.308159	0.042092	2.45994e-13	0.00389958	0.00103386	0.000162043	0.0595833	20	0.00187321	0.00592595	1.00391	1.00187	1.00594	1.004(1.002,1.006)	0.0234583	721	3.30999e-08	0.296678	1.01451e-08	0.090319	0.613003	rs1265888	0.213531	0.871582	0.703322	6.78708
	cg24129356	6	HLA-DMA	32920735	rs116131925	6	32929943	T	A	0.0516899	-0.00136865	0.000361604	0.00015	1.68999	0.0435126	0	-0.000809857	0.000214982	0.000165158	0.00416288	20	-0.00123122	-0.000388492	0.99919	0.99877	0.999612	0.999(0.999,1)	0.0234583
	cg02806715	6	HLA-DMA	32920567	rs116131925	6	32929943	T	A	0.0516899	-0.00136865	0.000361604	0.00015	1.66171	0.0443825	8.52458e-307	-0.000823639	0.000218719	0.000166051	0.00141101	20	-0.00125233	-0.00039495	0.999177	0.998748	0.999605	0.999(0.999,1)	0.0234583
	cg24421410	6	HLA-DMA	32920220	rs116131925	6	32929943	T	A	0.0516899	-0.00136865	0.000361604	0.00015	1.62569	0.0443863	1.10563e-293	-0.000841889	0.000223616	0.000166621	0.00573637	20	-0.00128018	-0.000403602	0.999158	0.998721	0.999596	0.999(0.999,1)	0.0234583
	cg08735211	6	HLA-DMA	32920657	rs116131925	6	32929943	T	A	0.0516899	-0.00136865	0.000361604	0.00015	1.51568	0.0468473	1.23365e-229	-0.000902994	0.000240202	0.000170386	0.00473878	20	-0.00137379	-0.000432198	0.999097	0.998627	0.999568	0.999(0.999,1)	0.0235358
	cg14833385	6	HLA-DMA	32921142	rs116131925	6	32929943	T	A	0.0516899	-0.00136865	0.000361604	0.00015	1.06621	0.0531807	2.06782e-89	-0.00128366	0.00034514	0.00019982	0.0048204	20	-0.00196013	-0.000607186	0.998717	0.998042	0.999393	0.999(0.998,0.999)	0.0270904
	cg26262232	6	HLA-DMA	32920995	rs116131925	6	32929943	T	A	0.0516899	-0.00136865	0.000361604	0.00015	1.02969	0.0537841	1.06812e-81	-0.00132919	0.000357975	0.000204757	0.00220111	20	-0.00203082	-0.000627559	0.998672	0.997971	0.999373	0.999(0.998,0.999)	0.027255
UKBB	cg06060835	6	CFB	31913809	rs394439	6	32025555	A	C	0.111332	-0.00119116	0.00027393	1.40001e-05	-0.297088	0.0426626	3.31551e-12	0.00400945	0.00108705	0.000225698	0.085568	16	0.00187883	0.00614007	1.00402	1.00188	1.00616	1.004(1.002,1.006)	0.0291677	721	3.63973e-07	0.32475	1.11558e-07	0.0989597	0.57629	rs394439	0.178025	0.853447	0.67525	5.82349
	cg15816267	6	HLA-E	30458048	rs9259034	6	29843430	T	C	0.389662	0.0009238	0.000219801	2.59998e-05	-0.252958	0.0329417	1.60383e-14	-0.00365199	0.000990559	0.000227094	6.31753e-07	8	-0.00559349	-0.00171049	0.996355	0.994422	0.998291	0.996(0.994,0.998)	0.0291677
	cg18954047	6	TRIM27	28889682	rs3129102	6	29205336	T	C	0.166998	0.00122714	0.000290646	2.39999e-05	-0.326164	0.0443671	1.96025e-13	-0.00376234	0.00102761	0.000250989	0.00698799	20	-0.00577646	-0.00174822	0.996245	0.99424	0.998253	0.996(0.994,0.998)	0.0311615
UKBB	cg22670819	6	CFB	31913759	rs1265888	6	32066447	A	G	0.11332	-0.00120169	0.000273057	1.09999e-05	-0.276263	0.0419778	4.66744e-11	0.0043498	0.00118902	0.000253892	0.32779	20	0.00201932	0.00668028	1.00436	1.00202	1.0067	1.004(1.002,1.007)	0.0311615	721	4.25709e-06	0.313325	1.3048e-06	0.095443	0.591227	rs1265888	0.23751	0.861006	0.68667	6.19456
UKBB	cg10807461	6	HLA-G	29797678	rs143525179	6	29751998	T	C	0.206759	-0.000981356	0.00023806	3.79997e-05	0.29489	0.0372858	2.5966e-15	-0.00332787	0.000910362	0.000256635	0.0424277	10	-0.00511218	-0.00154356	0.996678	0.994901	0.998458	0.997(0.995,0.998)	0.0311615	21	5.84461e-07	0.72813	3.66831e-10	0.000185318	0.271685	rs2524005	0.999765	0.999318	0.27187	1466.04
UKBB	cg03531211	6	HLA-DMA	32920102	rs116131925	6	32929943	T	A	0.0516899	-0.00136865	0.000361604	0.00015	0.767537	0.0550908	4.0359e-44	-0.00178317	0.000488198	0.000259644	0.0111107	20	-0.00274004	-0.000826302	0.998218	0.997264	0.999174	0.998(0.997,0.999)	0.0311615	740	2.52017e-34	0.661692	7.73989e-35	0.203082	0.135225	rs73396800	0.350156	0.399711	0.338308	0.665865
UKBB	cg13524037	6	HLA-DMB	32904074	rs116131925	6	32929943	T	A	0.0516899	-0.00136865	0.000361604	0.00015	0.724113	0.0548035	7.39163e-40	-0.00189011	0.00051946	0.000274128	0.0230729	20	-0.00290825	-0.000871968	0.998112	0.997096	0.999128	0.998(0.997,0.999)	0.0323692	740	1.48161e-30	0.661692	4.55028e-31	0.203082	0.135225	rs73396800	0.350156	0.399711	0.338308	0.665865
	cg14972843	6	HLA-C	31239402	rs1265094	6	31106893	A	G	0.468191	0.000837285	0.000206954	5.19996e-05	0.261294	0.0325666	1.02874e-15	0.00320438	0.000887031	0.000303286	0.000179153	20	0.0014658	0.00494296	1.00321	1.00147	1.00496	1.003(1.001,1.005)	0.0352438
UKBB	cg07421596	6	CFB	31913770	rs394439	6	32025555	A	C	0.111332	-0.00119116	0.00027393	1.40001e-05	-0.273899	0.0424594	1.11225e-10	0.0043489	0.00120612	0.000311306	0.25235	20	0.0019849	0.0067129	1.00436	1.00199	1.00674	1.004(1.002,1.007)	0.0356104	721	9.08169e-06	0.319944	2.78354e-06	0.0974803	0.582564	rs394439	0.18183	0.856656	0.680045	5.97622
UKBB	cg13130352	6	HLA-H	29796494	rs143525179	6	29751998	T	C	0.206759	-0.000981356	0.00023806	3.79997e-05	-0.273769	0.0377084	3.8663e-13	0.00358461	0.00099996	0.000337393	0.0606139	7	0.00162469	0.00554453	1.00359	1.00163	1.00556	1.004(1.002,1.006)	0.0380009	21	0.631455	0.287762	0.000396326	0.000100325	0.0802856	rs2524005	0.99937	0.998752	0.0803859	800.252
UKBB	cg26560341	6	TRIM26	30180804	rs9259034	6	29843430	T	C	0.389662	0.0009238	0.000219801	2.59998e-05	0.221699	0.0328567	1.50464e-11	0.00416691	0.00116804	0.000360498	0.0940771	3	0.00187755	0.00645627	1.00418	1.00188	1.00648	1.004(1.002,1.006)	0.0399879	21	0.698981	0.294997	0.000438708	0.000179748	0.00540378	rs137886986	0.901238	0.967807	0.00558352	30.0631
UKBB	cg20720118	6	UBD	29523976	rs143525179	6	29751998	T	C	0.206759	-0.000981356	0.00023806	3.79997e-05	0.262591	0.037636	3.01271e-12	-0.0037372	0.00105299	0.000386516	0.132992	8	-0.00580106	-0.00167334	0.99627	0.994216	0.998328	0.996(0.994,0.998)	0.0422341	76	1.34973e-08	0.00026446	5.10274e-08	7.21226e-08	0.999735	rs148696809	1	1	0.999735	1.38616e+07
UKBB	cg02012483	6	TRIM15	30131570	rs9259034	6	29843430	T	C	0.389662	0.0009238	0.000219801	2.59998e-05	0.227024	0.0345227	4.83033e-11	0.00406917	0.00114903	0.000398021			0.00181707	0.00632127	1.00408	1.00182	1.00634	1.004(1.002,1.006)	0.0428517	21	0.474465	0.452466	0.000297793	0.000211426	0.0725596	rs2524005	0.843179	0.997095	0.072771	343.192
UKBB	cg10180404	6	HLA-DQB1	32632334	rs9274623	6	32635998	T	G	0.202783	-0.00085443	0.000241852	0.000409996	-1.06859	0.030453	9.64093e-270	0.000799586	0.000227472	0.000439601	0.229775	20	0.000353741	0.00124543	1.0008	1.00035	1.00125	1.001(1,1.001)	0.0462106	740	5.76702e-267	0.692075	1.77115e-267	0.212453	0.0954722	rs9274437	1	0.31005	0.307925	0.44938
UKBB	cg23214071	6	HLA-DQB1	32627784	rs9274623	6	32635998	T	G	0.202783	-0.00085443	0.000241852	0.000409996	-1.04398	0.0308717	1.11963e-250	0.000818435	0.000232924	0.000441845	0.0959018	20	0.000361904	0.00127497	1.00082	1.00036	1.00128	1.001(1,1.001)	0.0462106	740	3.98033e-247	0.692075	1.22243e-247	0.212453	0.0954722	rs9274437	1	0.31005	0.307925	0.44938
	cg10476003	6	LTA	31540169	rs1041981	6	31540784	A	C	0.306163	-0.000759733	0.000214854	0.000409996	-0.820385	0.0293327	3.95237e-172	0.000926069	0.000263979	0.000451292	0.0023835	20	0.00040867	0.00144347	1.00093	1.00041	1.00144	1.001(1,1.001)	0.0465339
UKBB	cg18766170	6	HLA-E	30421655	rs3130976	6	31081940	C	T	0.200795	-0.00102622	0.000228552	7.10003e-06	-0.19114	0.0341124	2.10387e-08	0.00536894	0.00153228	0.000458526	0.16554	10	0.00236567	0.00837221	1.00538	1.00237	1.00841	1.005(1.002,1.008)	0.0466231	21	0.942692	0.0566292	0.000591671	3.54912e-05	5.14955e-05	rs2524005	0.205265	0.591993	8.69867e-05	1.45094
	cg01157951	6	LTA	31540399	rs1041981	6	31540784	A	C	0.306163	-0.000759733	0.000214854	0.000409996	-0.560654	0.0314579	4.73992e-71	0.00135508	0.00039069	0.000523499	0.00360459	20	0.000589328	0.00212083	1.00136	1.00059	1.00212	1.001(1.001,1.002)	0.0525004
UKBB	cg02402436	6	LTA	31540051	rs1041981	6	31540784	A	C	0.306163	-0.000759733	0.000214854	0.000409996	-0.550669	0.0320076	2.4647e-66	0.00137965	0.000398325	0.000532916	0.0125304	20	0.000598933	0.00216037	1.00138	1.0006	1.00216	1.001(1.001,1.002)	0.0527227	110	3.62531e-12	0.0283942	6.84033e-13	0.00439028	0.967215	rs1150757	0.343899	0.995481	0.971606	220.308
UKBB	cg00501919	6	LTA	31540750	rs1041981	6	31540784	A	C	0.306163	-0.000759733	0.000214854	0.000409996	-0.528715	0.0321927	1.2995e-60	0.00143694	0.000415682	0.000546573	0.0127332	20	0.000622203	0.00225168	1.00144	1.00062	1.00225	1.001(1.001,1.002)	0.0533528	110	7.13406e-12	0.0287471	1.34607e-12	0.00445727	0.966796	rs433061	0.345806	0.995411	0.971253	216.903
	cg25423002	6	HLA-A	29924299	rs9259034	6	29843430	T	C	0.389662	0.0009238	0.000219801	2.59998e-05	-0.205119	0.0338825	1.41433e-09	-0.00450373	0.00130451	0.00055554	2.78992e-05	3	-0.00706057	-0.00194689	0.995506	0.992964	0.998055	0.996(0.993,0.998)	0.0535146
UKBB	cg06400745	6	TRIM26	30168896	rs9259034	6	29843430	T	C	0.389662	0.0009238	0.000219801	2.59998e-05	-0.200879	0.0336477	2.3715e-09	-0.00459879	0.00133815	0.000588883			-0.00722156	-0.00197602	0.995412	0.992804	0.998026	0.995(0.993,0.998)	0.0558381	21	0.906323	0.0877484	0.000568844	4.97641e-05	0.00531021	rs2524005	0.426828	0.990716	0.00535997	106.708
	cg13083523	6	TRIM26	30180820	rs9259034	6	29843430	T	C	0.389662	0.0009238	0.000219801	2.59998e-05	0.202304	0.0339685	2.59068e-09	0.0045664	0.00132979	0.000594915	0.00741236	4	0.00196001	0.00717279	1.00458	1.00196	1.0072	1.005(1.002,1.007)	0.0558381
UKBB	cg16300030	6	HLA-DMB	32908980	rs116131925	6	32929943	T	A	0.0516899	-0.00136865	0.000361604	0.00015	0.448902	0.0555849	6.69421e-16	-0.00304888	0.000889609	0.000609799	0.0496948	17	-0.00479251	-0.00130525	0.996956	0.995219	0.998696	0.997(0.995,0.999)	0.0559414	740	1.89454e-09	0.661073	5.81848e-10	0.202891	0.136036	rs73396800	0.347695	0.401372	0.338927	0.670487
UKBB	cg11363230	6	HLA-H	29796351	rs143525179	6	29751998	T	C	0.206759	-0.000981356	0.00023806	3.79997e-05	-0.232441	0.0377124	7.11445e-10	0.00422196	0.00123213	0.000611298	0.0721459	6	0.00180699	0.00663693	1.00423	1.00181	1.00666	1.004(1.002,1.007)	0.0559414	21	0.249708	0.675677	0.000156727	0.000349973	0.0741081	rs2524005	0.998242	0.9953	0.0744581	211.754
UKBB	cg21727129	6	HLA-G	29793709	rs9259034	6	29843430	T	C	0.389662	0.0009238	0.000219801	2.59998e-05	-0.195042	0.0333713	5.07794e-09	-0.00473642	0.00138807	0.000644324	0.0128496	5	-0.00745704	-0.0020158	0.995275	0.992571	0.997986	0.995(0.993,0.998)	0.0582358	21	0.0836662	0.91541	5.25122e-05	0.00057425	0.000297285	rs1611430	0.652412	0.341105	0.000871535	0.517694
	cg23509869	6	LST1	31553441	rs2736189	6	31564728	A	G	0.122266	0.0010293	0.000298029	0.000549997	-0.937177	0.0452567	2.93084e-95	-0.0010983	0.0003224	0.000657686	0.00331552	20	-0.0017302	-0.000466396	0.998902	0.998271	0.999534	0.999(0.998,1)	0.0587185
UKBB	cg21470947	6	HLA-DMB	32909493	rs116131925	6	32929943	T	A	0.0516899	-0.00136865	0.000361604	0.00015	-0.430338	0.0560338	1.59119e-14	0.00318041	0.000936783	0.000686205	0.273478	20	0.00134432	0.0050165	1.00319	1.00135	1.00503	1.003(1.001,1.005)	0.0605266	740	2.8702e-08	0.620549	8.8149e-09	0.190393	0.189059	rs73396800	0.232464	0.498243	0.379451	0.992995
UKBB	cg09621572	6	LTA	31539973	rs1041981	6	31540784	A	C	0.306163	-0.000759733	0.000214854	0.000409996	-0.384563	0.0328422	1.14055e-31	0.00197557	0.000583616	0.000711621	0.0143457	20	0.000831683	0.00311946	1.00198	1.00083	1.00312	1.002(1.001,1.003)	0.0616498	110	4.98365e-05	0.0434316	9.40329e-06	0.00724553	0.949264	rs433061	0.315029	0.992425	0.956509	131.014
UKBB	cg25525825	6	TRIM27	28889919	rs3129102	6	29205336	T	C	0.166998	0.00122714	0.000290646	2.39999e-05	-0.251599	0.044481	1.54645e-08	-0.00487736	0.00144153	0.000715781	0.0170734	14	-0.00770276	-0.00205196	0.995135	0.992327	0.99795	0.995(0.992,0.998)	0.0616498	498	1.32741e-05	0.000817946	0.0152948	0.942416	0.0414581	rs34676049	0.0795066	0.0421377	0.983874	0.0439913
UKBB	cg14437551	6	LTA	31539986	rs1041981	6	31540784	A	C	0.306163	-0.000759733	0.000214854	0.000409996	-0.377476	0.0329018	1.8072e-30	0.00201267	0.000595607	0.000727017	0.0131797	20	0.00084528	0.00318006	1.00201	1.00085	1.00319	1.002(1.001,1.003)	0.0618894	110	1.53758e-05	0.0331941	2.90114e-06	0.00530167	0.961486	rs433061	0.358456	0.994516	0.966788	181.355
UKBB	cg16477774	11	LTBP3	65325249	rs10896006	11	65240213	G	A	0.197813	-0.00097406	0.000257734	0.00016	-0.306761	0.0411169	8.6061e-14	0.00317531	0.000941827	0.000747788	0.0311985	17	0.00132933	0.00502129	1.00318	1.00133	1.00503	1.003(1.001,1.005)	0.0629259	1032	5.66772e-09	0.536582	3.97684e-09	0.376414	0.0870045	rs11227199	0.0543073	0.187745	0.463418	0.23114
UKBB	cg09326440	6	HLA-E	30458161	rs2596499	6	31321429	A	T	0.28827	-0.000862921	0.000219475	8.40001e-05	-0.215333	0.0331805	8.59808e-11	0.00400738	0.0011917	0.000771694	0.731347	16	0.00167165	0.00634311	1.00402	1.00167	1.00636	1.004(1.002,1.006)	0.0641997	21	0.0363848	0.96256	2.28365e-05	0.000603711	0.000429152	rs2524005	0.519521	0.415498	0.00103286	0.710857
UKBB	cg09855662	6	TRIM27	28892379	rs3800328	6	28390843	T	C	0.286282	-0.000799918	0.000221138	0.000299999	-0.310142	0.0352013	1.24564e-18	0.0025792	0.000770777	0.000819176	0.203768	20	0.00106848	0.00408992	1.00258	1.00107	1.0041	1.003(1.001,1.004)	0.0673842	498	9.148e-17	0.000867074	1.05405e-13	0.999063	6.99263e-05	rs7772827	0.0603912	6.9987e-05	0.999133	6.99919e-05
	cg22324029	6	HLA-DMB	32908466	rs116131925	6	32929943	T	A	0.0516899	-0.00136865	0.000361604	0.00015	0.395304	0.0562193	2.04375e-12	-0.00346227	0.00103886	0.000859843	0.00259054	6	-0.00549844	-0.0014261	0.996544	0.994517	0.998575	0.997(0.995,0.999)	0.069447
	cg27531490	6	TNF	31542459	rs1800630	6	31542476	A	C	0.145129	0.000980024	0.000288844	0.000690001	0.769922	0.0460512	9.55638e-63	0.00127289	0.000382808	0.000883752	0.000252895	20	0.000522586	0.00202319	1.00127	1.00052	1.00203	1.001(1.001,1.002)	0.069447
	cg04186657	6	HLA-F	29690893	rs3095289	6	29649190	G	A	0.322068	0.000761375	0.000223832	0.000669993	0.538984	0.034388	2.29235e-55	0.00141261	0.000424952	0.000886839	7.17805e-06	16	0.000579704	0.00224552	1.00141	1.00058	1.00225	1.001(1.001,1.002)	0.069447
	cg11768167	6	HLA-F	29690889	rs3095289	6	29649190	G	A	0.322068	0.000761375	0.000223832	0.000669993	0.539011	0.0345916	9.62938e-55	0.00141254	0.000425044	0.000889642	6.77355e-06	16	0.000579454	0.00224563	1.00141	1.00058	1.00225	1.001(1.001,1.002)	0.069447
UKBB	cg21999229	6	LTA	31540014	rs1041981	6	31540784	A	C	0.306163	-0.000759733	0.000214854	0.000409996	-0.321437	0.0330987	2.69406e-22	0.00236355	0.000711347	0.000891684	0.0206223	20	0.00096931	0.00375779	1.00237	1.00097	1.00376	1.002(1.001,1.004)	0.069447	110	0.0150979	0.0924101	0.00284872	0.0165631	0.87308	rs433061	0.330505	0.981382	0.889643	52.7123
UKBB	cg16372051	6	HSPA1B	31794302	rs1008438	6	31783208	C	A	0.403579	-0.000771395	0.000212215	0.000280001	0.274625	0.0342214	1.01566e-15	-0.0028089	0.000848321	0.000929197	0.301414	20	-0.00447161	-0.00114619	0.997195	0.995538	0.998854	0.997(0.996,0.999)	0.0711347	608	0.000728485	0.669143	0.000191456	0.175706	0.154231	rs3891174	0.259385	0.467456	0.329937	0.877777
UKBB	cg04835051	6	HSPA1B	31794519	rs1008438	6	31783208	C	A	0.403579	-0.000771395	0.000212215	0.000280001	0.275318	0.0343734	1.15054e-15	-0.00280183	0.000846462	0.000932786	0.0692315	20	-0.0044609	-0.00114276	0.997202	0.995549	0.998858	0.997(0.996,0.999)	0.0711347	608	9.91254e-05	0.301612	2.60516e-05	0.0786484	0.619615	rs1265888	0.189493	0.887366	0.698263	7.87829
UKBB	cg00575744	6	HLA-DMB	32908642	rs116131925	6	32929943	T	A	0.0516899	-0.00136865	0.000361604	0.00015	0.378917	0.0562402	1.61156e-11	-0.003612	0.00109458	0.000967242	0.187415	20	-0.00575738	-0.00146662	0.996395	0.994259	0.998534	0.996(0.994,0.999)	0.0726795	740	1.23017e-05	0.642353	3.77807e-06	0.197118	0.160513	rs73396800	0.283341	0.448823	0.357631	0.8143
UKBB	cg05701418	6	TRIM15	30131361	rs114262395	6	29841330	A	G	0.0894632	0.00130863	0.000387963	0.000739997	-0.93798	0.0595702	7.34039e-56	-0.00139516	0.000423	0.000972898	0.132544	3	-0.00222424	-0.00056608	0.998606	0.997778	0.999434	0.999(0.998,0.999)	0.0726795	21	6.05797e-39	0.940884	3.80222e-42	0.000531952	0.0585841	rs115221336	0.981088	0.991002	0.059116	110.13
UKBB	cg07007382	6	HLA-DRB1	32578070	rs502055	6	32579003	C	T	0.262425	-0.00076844	0.000233185	0.000980009	-1.18789	0.0282616	0	0.000646895	0.000196904	0.00101864	0.2829	20	0.000260963	0.00103283	1.00065	1.00026	1.00103	1.001(1,1.001)	0.0745833	740	0	0.747175	0	0.229447	0.0233776	rs502771	0.574972	0.0924657	0.252825	0.101887
UKBB	cg26739327	6	HLA-A	29906977	rs137886986	6	29921460	A	G	0.112326	0.00117412	0.000353722	0.000899995	-1.15673	0.0516293	3.55603e-111	-0.00101503	0.000309133	0.0010253			-0.00162093	-0.000409129	0.998985	0.99838	0.999591	0.999(0.998,1)	0.0745833	21	5.02625e-94	0.957624	3.15467e-97	0.000559225	0.041817	rs137886986	0.999391	0.986803	0.0423762	74.7766
UKBB	cg12120741	13	EDNRB	78492306	rs9574130	13	78569297	T	C	0.28827	-0.00080151	0.000227853	0.000439997	0.327917	0.0360372	9.08295e-20	-0.00244425	0.000744963	0.00103429	0.0454067	20	-0.00390438	-0.000984123	0.997559	0.996103	0.999016	0.998(0.996,0.999)	0.0745833	1877	1.2975e-13	0.953921	2.35041e-15	0.0172514	0.0288279	rs9574130	0.645735	0.625616	0.0460793	1.67105
UKBB	cg16236263	6	HLA-DMB	32908605	rs116131925	6	32929943	T	A	0.0516899	-0.00136865	0.000361604	0.00015	0.306053	0.0465792	5.01141e-11	-0.00447194	0.00136352	0.00103913	0.133114	10	-0.00714444	-0.00179944	0.995538	0.992881	0.998202	0.996(0.993,0.998)	0.0745833	740	3.24104e-05	0.653792	9.9538e-06	0.200646	0.145519	rs73396800	0.320817	0.420375	0.346165	0.725255
UKBB	cg14076827	9	TRAF1	123660368	rs10985101	9	123706816	T	C	0.0705765	-0.00142522	0.000387285	0.000230001	-0.428471	0.0604563	1.36765e-12	0.00332629	0.00101846	0.00109081	0.484066	11	0.00133011	0.00532247	1.00333	1.00133	1.00534	1.003(1.001,1.005)	0.0773442	1059	8.79071e-07	0.89433	3.93075e-09	0.00389721	0.101772	rs62578404	0.157263	0.963119	0.105669	26.1141
UKBB	cg23480697	6	HLA-G	29818291	rs141143417	6	29827079	A	T	0.111332	0.00117434	0.000353186	0.000879995	0.948995	0.0560024	2.07386e-64	0.00123746	0.000379265	0.00110327	0.0234923	3	0.000494101	0.00198082	1.00124	1.00049	1.00198	1.001(1,1.002)	0.0773442	21	5.0729e-48	0.955137	3.18395e-51	0.000555174	0.0443075	rs147947139	0.976092	0.987625	0.0448627	79.8084
UKBB	cg05928290	14	BMP4	54418728	rs2855530	14	54421917	C	G	0.515905	-0.000709702	0.000206811	0.000599998	0.349326	0.0333354	1.07732e-25	-0.00203163	0.000622965	0.00110929	0.829693	20	-0.00325264	-0.000810619	0.99797	0.996753	0.99919	0.998(0.997,0.999)	0.0773442	1401	7.16645e-19	0.963095	7.56898e-22	0.000981267	0.0359233	rs2855530	1	0.973411	0.0369045	36.609
UKBB	cg22473097	6	HLA-G	29818300	rs141143417	6	29827079	A	T	0.111332	0.00117434	0.000353186	0.000879995	0.900191	0.0557201	1.03743e-58	0.00130455	0.000400569	0.00112703	0.0238154	3	0.000519435	0.00208967	1.00131	1.00052	1.00209	1.001(1.001,1.002)	0.0778396	21	2.03385e-43	0.955113	1.27653e-46	0.000555135	0.0443315	rs147947139	0.984937	0.987633	0.0448866	79.8571
UKBB	cg22961241	6	HLA-DMA	32917502	rs116131925	6	32929943	T	A	0.0516899	-0.00136865	0.000361604	0.00015	0.274275	0.0436759	3.39054e-10	-0.00499006	0.00153935	0.00118833	0.0348785	3	-0.00800719	-0.00197293	0.995022	0.992025	0.998029	0.995(0.992,0.998)	0.0803211	740	0.000171383	0.650571	5.26347e-05	0.199652	0.149553	rs73396800	0.310391	0.428266	0.349205	0.749065
	cg17494781	6	HSPA1L	31783482	rs1043618	6	31783507	C	G	0.392644	-0.000711913	0.000212871	0.000819993	-0.427582	0.0334942	2.54363e-37	0.00166497	0.000514649	0.00121572	0.00320157	20	0.000656258	0.00267368	1.00167	1.00066	1.00268	1.002(1.001,1.003)	0.0803211
UKBB	cg02772121	6	TRIM15	30130881	rs114262395	6	29841330	A	G	0.0894632	0.00130863	0.000387963	0.000739997	-0.691514	0.0606171	3.81826e-30	-0.00189241	0.000585045	0.00121794	0.3837	3	-0.0030391	-0.000745722	0.998109	0.996966	0.999255	0.998(0.997,0.999)	0.0803211	21	1.26082e-16	0.945116	7.91343e-20	0.000538846	0.0543453	rs115221336	0.728743	0.990182	0.0548841	100.855
UKBB	cg05923197	14	BMP4	54418804	rs2855530	14	54421917	C	G	0.515905	-0.000709702	0.000206811	0.000599998	0.321247	0.0335147	9.22185e-22	-0.00220921	0.000683789	0.0012343	0.946152	20	-0.00354944	-0.000868984	0.997793	0.996457	0.999131	0.998(0.996,0.999)	0.0803211	1401	3.84827e-15	0.963109	4.06441e-18	0.000981294	0.03591	rs2855530	0.999964	0.9734	0.0368913	36.5946
UKBB	cg22425467	6	TRIM15	30131189	rs114262395	6	29841330	A	G	0.0894632	0.00130863	0.000387963	0.000739997	-0.687019	0.0612143	3.13779e-29	-0.00190479	0.000589658	0.00123644	0.253215	3	-0.00306052	-0.00074906	0.998097	0.996944	0.999251	0.998(0.997,0.999)	0.0803211	21	8.87238e-19	0.946323	5.56865e-22	0.000540813	0.0531364	rs115221336	0.637785	0.989925	0.0536772	98.2528
UKBB	cg13040666	6	HLA-F	29693534	rs137886986	6	29921460	A	G	0.112326	0.00117412	0.000353722	0.000899995	0.773622	0.055429	2.85215e-44	0.00151769	0.000469981	0.00124111	0.0183257	3	0.000596527	0.00243885	1.00152	1.0006	1.00244	1.002(1.001,1.002)	0.0803211	65	0.201686	0.000582534	0.762704	0.00217007	0.0328574	rs148696809	0.998834	0.938046	0.0350274	15.1411
UKBB	cg23330450	6	LTB	31548285	rs2071592	6	31515340	A	T	0.294235	-0.000807259	0.000216933	0.0002	0.216836	0.0336851	1.21736e-10	-0.0037229	0.00115559	0.00127452	0.120981	6	-0.00598786	-0.00145794	0.996284	0.99403	0.998543	0.996(0.994,0.999)	0.0803211	113	0.281782	0.0237096	0.0531677	0.00383611	0.637504	rs1150753	0.362927	0.994019	0.64134	166.185
UKBB	cg23611220	6	HLA-G	29793607	rs141143417	6	29827079	A	T	0.111332	0.00117434	0.000353186	0.000879995	0.684534	0.0564919	8.54504e-34	0.00171553	0.000535023	0.00134376			0.000666885	0.00276418	1.00172	1.00067	1.00277	1.002(1.001,1.003)	0.0803211	21	1.23187e-23	0.957623	7.73167e-27	0.000559224	0.0418175	rs137886986	0.999169	0.986803	0.0423767	74.7776
UKBB	cg05481257	2	GDF7	20870211	rs13385499	2	20882413	T	C	0.293241	-0.000720124	0.00022416	0.00129999	1.18533	0.0234547	0	-0.00060753	0.000189494	0.0013456	0.604304	20	-0.000978938	-0.000236122	0.999393	0.999022	0.999764	0.999(0.999,1)	0.0803211	1697	0	0.978687	0	0.00220049	0.0191121	rs13385499	0.999015	0.896752	0.0213126	8.68537
UKBB	cg27141850	2	GDF7	20869434	rs13385499	2	20882413	T	C	0.293241	-0.000720124	0.00022416	0.00129999	1.15037	0.0244068	0	-0.000625993	0.000195311	0.00135012	0.589973	20	-0.0010088	-0.000243183	0.999374	0.998992	0.999757	0.999(0.999,1)	0.0803211	1697	0	0.978691	0	0.0022005	0.0191089	rs13385499	0.999885	0.896736	0.0213094	8.68389
UKBB	cg11484872	6	TNF	31543169	rs2071592	6	31515340	A	T	0.294235	-0.000807259	0.000216933	0.0002	0.209928	0.0333107	2.93598e-10	-0.00384541	0.00120007	0.00135381	0.13571	11	-0.00619755	-0.00149327	0.996162	0.993822	0.998508	0.996(0.994,0.999)	0.0803211	110	0.603613	0.0209903	0.113891	0.00370271	0.257803	rs1150757	0.287178	0.985841	0.261505	69.6254
UKBB	cg09074113	2	GDF7	20870087	rs13385499	2	20882413	T	C	0.293241	-0.000720124	0.00022416	0.00129999	1.12427	0.0252282	0	-0.000640526	0.0001999	0.00135424	0.585331	20	-0.00103233	-0.000248722	0.99936	0.998968	0.999751	0.999(0.999,1)	0.0803211	1697	0	0.978621	0	0.00220027	0.0191783	rs13385499	0.980906	0.89708	0.0213786	8.71631
UKBB	cg04082016	2	GDF7	20871401	rs13385499	2	20882413	T	C	0.293241	-0.000720124	0.00022416	0.00129999	1.11748	0.0253996	0	-0.000644418	0.000201128	0.00135526	0.657994	20	-0.00103863	-0.000250207	0.999356	0.998962	0.99975	0.999(0.999,1)	0.0803211	1697	0	0.978663	0	0.00220041	0.0191365	rs13385499	0.992312	0.896873	0.0213369	8.6968
UKBB	cg07755735	2	GDF7	20870362	rs13385499	2	20882413	T	C	0.293241	-0.000720124	0.00022416	0.00129999	1.10497	0.0256205	0	-0.000651714	0.000203427	0.00135688	0.683087	20	-0.00105043	-0.000252997	0.999348	0.99895	0.999747	0.999(0.999,1)	0.0803211	1697	0	0.978416	0	0.0021996	0.0193849	rs13385499	0.925188	0.898093	0.0215845	8.81291
UKBB	cg07021052	2	GDF7	20871279	rs13385499	2	20882413	T	C	0.293241	-0.000720124	0.00022416	0.00129999	0.982014	0.0232052	0	-0.000733313	0.000228922	0.00135849	0.537216	20	-0.001182	-0.000284626	0.999267	0.998819	0.999715	0.999(0.999,1)	0.0803211	1697	0	0.978494	0	0.00219986	0.0193066	rs13385499	0.946157	0.897712	0.0215065	8.7763
UKBB	cg14780466	2	GDF7	20870812	rs13385499	2	20882413	T	C	0.293241	-0.000720124	0.00022416	0.00129999	1.08522	0.02617	0	-0.000663574	0.000207176	0.00136029	0.64939	20	-0.00106964	-0.000257509	0.999337	0.998931	0.999743	0.999(0.999,1)	0.0803211	1697	0	0.978605	0	0.00220022	0.0191945	rs13385499	0.976475	0.897161	0.0213948	8.72392
UKBB	cg12334488	2	GDF7	20871173	rs13385499	2	20882413	T	C	0.293241	-0.000720124	0.00022416	0.00129999	1.07273	0.0265966	0	-0.0006713	0.000209624	0.00136286	0.601491	20	-0.00108216	-0.000260437	0.999329	0.998918	0.99974	0.999(0.999,1)	0.0803211	1697	0	0.978684	0	0.00220048	0.019116	rs13385499	0.997943	0.896771	0.0213165	8.6872
UKBB	cg10553204	2	GDF7	20871195	rs13385499	2	20882413	T	C	0.293241	-0.000720124	0.00022416	0.00129999	1.0278	0.027604	1.94285e-303	-0.000700646	0.000218907	0.00137116	0.655748	20	-0.0011297	-0.000271588	0.9993	0.998871	0.999728	0.999(0.999,1)	0.0803211	1697	1.49354e-287	0.978183	3.38725e-290	0.00219884	0.0196182	rs13385499	0.863588	0.899214	0.021817	8.92205
UKBB	cg07623567	6	HLA-DMB	32909523	rs116131925	6	32929943	T	A	0.0516899	-0.00136865	0.000361604	0.00015	-0.338092	0.0564338	2.08614e-09	0.00404816	0.00126511	0.00137503			0.00156854	0.00652778	1.00406	1.00157	1.00655	1.004(1.002,1.007)	0.0803211	740	0.000759821	0.595369	0.000233354	0.182627	0.221011	rs115591082	0.356832	0.547547	0.403638	1.21018
UKBB	cg17128417	2	GDF7	20865088	rs340595	2	20889714	T	C	0.291252	-0.000721974	0.000224778	0.00129999	0.897934	0.0296248	8.40878e-202	-0.000804039	0.00025173	0.00140288	0.61614	20	-0.00129743	-0.000310648	0.999196	0.998703	0.999689	0.999(0.999,1)	0.0803211	1697	2.26898e-188	0.978618	5.1459e-191	0.00220026	0.0191822	rs340595	0.823061	0.8971	0.0213825	8.71816
UKBB	cg12422154	6	TRIM15	30130819	rs114262395	6	29841330	A	G	0.0894632	0.00130863	0.000387963	0.000739997	-0.604594	0.0610291	3.89473e-23	-0.00216448	0.000677868	0.00140771	0.156392	3	-0.0034931	-0.000835859	0.997838	0.996513	0.999164	0.998(0.997,0.999)	0.0803211	21	6.05079e-12	0.9447	3.79771e-15	0.000538169	0.0547617	rs115221336	0.752806	0.990268	0.0552999	101.756
UKBB	cg21856784	6	TRIM15	30131214	rs114262395	6	29841330	A	G	0.0894632	0.00130863	0.000387963	0.000739997	-0.597613	0.0613128	1.90102e-22	-0.00218976	0.000686962	0.00143459	0.15731	3	-0.00353621	-0.000843314	0.997813	0.99647	0.999157	0.998(0.996,0.999)	0.0803211	21	8.51982e-13	0.941119	5.34737e-16	0.000532335	0.0583483	rs115221336	0.96756	0.990959	0.0588807	109.608
UKBB	cg01723291	6	HLA-H	29855890	rs141143417	6	29827079	A	T	0.111332	0.00117434	0.000353186	0.000879995	0.625142	0.055984	5.95145e-29	0.00187852	0.000589484	0.00143898			0.000723131	0.00303391	1.00188	1.00072	1.00304	1.002(1.001,1.003)	0.0803211	21	2.41978e-17	0.957489	1.51875e-20	0.000559006	0.0419517	rs137886986	0.943645	0.98685	0.0425107	75.047
UKBB	cg21848624	18	NFATC1	77219388	rs754093	18	77246406	G	T	0.472167	-0.000668508	0.000207413	0.00129999	-0.652963	0.0310076	1.92559e-98	0.00102381	0.000321348	0.00144267	0.300601	20	0.000393968	0.00165365	1.00102	1.00039	1.00166	1.001(1,1.002)	0.0803211	2125	1.62406e-148	0.998863	1.22679e-151	0.00075414	0.000383219	rs4799057	1	0.336938	0.00113736	0.508154
UKBB	cg00538381	2	GDF7	20864068	rs13385499	2	20882413	T	C	0.293241	-0.000720124	0.00022416	0.00129999	0.766963	0.0313761	5.8072e-132	-0.000938929	0.000294783	0.00144677	0.617415	20	-0.0015167	-0.000361154	0.999062	0.998484	0.999639	0.999(0.998,1)	0.0803211	1697	1.10431e-120	0.978005	2.5045e-123	0.00219826	0.0197969	rs13385499	0.753787	0.900057	0.0219952	9.00574
UKBB	cg06569542	10	SLIT1	98946673	rs10748691	10	98983955	G	A	0.364811	0.000717061	0.000211255	0.000690001	0.30227	0.0328213	3.27435e-20	0.00237225	0.000744852	0.00144822	0.794352	20	0.00091234	0.00383216	1.00238	1.00091	1.00384	1.002(1.001,1.004)	0.0803211	1404	1.11276e-14	0.969255	2.07716e-17	0.00178032	0.0289642	rs12357266	0.112652	0.942093	0.0307445	16.2691
UKBB	cg22318806	6	LTA	31540411	rs1041981	6	31540784	A	C	0.306163	-0.000759733	0.000214854	0.000409996	-0.240435	0.033349	5.60914e-13	0.00315983	0.000995297	0.00149962	0.0921229	15	0.00120905	0.00511061	1.00316	1.00121	1.00512	1.003(1.001,1.005)	0.0825469	110	0.167222	0.0724496	0.031552	0.0129542	0.715822	rs433061	0.276365	0.982225	0.728776	55.2581
UKBB	cg00720829	6	TRIM15	30131219	rs114262395	6	29841330	A	G	0.0894632	0.00130863	0.000387963	0.000739997	-0.567659	0.0615616	2.94359e-20	-0.00230531	0.000727735	0.00153604	0.237519	3	-0.00373167	-0.000878949	0.997697	0.996275	0.999121	0.998(0.996,0.999)	0.0839207	21	2.11535e-11	0.945629	1.32768e-14	0.000539682	0.0538315	rs115221336	0.685582	0.990074	0.0543712	99.7466
UKBB	cg26330577	6	MICB	31474279	rs2242955	6	31474280	A	G	0.110338	0.00104629	0.000324852	0.00129999	-0.826657	0.0512037	1.24173e-58	-0.00126569	0.000400715	0.00158541	0.0255329	20	-0.00205109	-0.000480289	0.998735	0.997951	0.99952	0.999(0.998,1)	0.0856912	78	0.0731751	0.550814	0.0138057	0.103662	0.258543	rs1150753	0.325381	0.713804	0.362205	2.49411
UKBB	cg06051311	6	TRIM15	30131001	rs114262395	6	29841330	A	G	0.0894632	0.00130863	0.000387963	0.000739997	-0.548794	0.0611556	2.86642e-19	-0.00238456	0.000755229	0.00159186	0.167972	3	-0.00386481	-0.000904311	0.997618	0.996143	0.999096	0.998(0.996,0.999)	0.0856912	21	1.42034e-10	0.945643	8.91459e-14	0.000539705	0.0538172	rs115221336	0.68451	0.990071	0.054357	99.716
UKBB	cg20817150	21	IFNGR2	34776492	rs10775653	21	34772716	C	G	0.410537	0.000792622	0.000214169	0.00021	-0.205505	0.0340649	1.61193e-09	-0.00385695	0.00122264	0.00160713	0.260269	8	-0.00625332	-0.00146058	0.99615	0.993766	0.99854	0.996(0.994,0.999)	0.0858819	984	0.960194	0.0393465	0.00042214	1.72781e-05	2.02177e-05	rs7278523	0.230265	0.539199	3.74957e-05	1.17013
UKBB	cg09146459	6	HLA-DMA	32921200	rs116131925	6	32929943	T	A	0.0516899	-0.00136865	0.000361604	0.00015	0.319198	0.056562	1.66796e-08	-0.00428778	0.00136405	0.00166993	0.0598271	4	-0.00696132	-0.00161424	0.995721	0.993063	0.998387	0.996(0.993,0.998)	0.088591	740	0.00424977	0.650318	0.00130518	0.19958	0.144548	rs73396800	0.26887	0.420042	0.344127	0.724262
UKBB	cg19500479	2	GDF7	20865674	rs340595	2	20889714	T	C	0.291252	-0.000721974	0.000224778	0.00129999	-0.483112	0.0329738	1.31968e-48	0.00149442	0.00047632	0.00170433	0.515596	20	0.000560833	0.00242801	1.0015	1.00056	1.00243	1.001(1.001,1.002)	0.0897653	1697	7.48845e-41	0.977863	1.69833e-43	0.00219779	0.0199395	rs340595	0.565511	0.90072	0.0221373	9.07254
UKBB	cg18552861	2	GDF7	20865845	rs2289082	2	20881958	A	T	0.294235	-0.000735451	0.000224297	0.001	-0.361249	0.0338816	1.53098e-26	0.00203586	0.00064959	0.00172404	0.523742	20	0.000762664	0.00330906	1.00204	1.00076	1.00331	1.002(1.001,1.003)	0.0901552	1697	4.21008e-20	0.978469	9.5482e-23	0.00219978	0.0193308	rs2289082	0.393366	0.89783	0.0215306	8.78763
UKBB	cg12232118	6	TRIM15	30131458	rs114262395	6	29841330	A	G	0.0894632	0.00130863	0.000387963	0.000739997	-0.523466	0.062247	4.11771e-17	-0.00249993	0.000798539	0.0017443	0.361132	3	-0.00406507	-0.000934794	0.997503	0.995943	0.999066	0.998(0.996,0.999)	0.0905676	21	3.26729e-08	0.946737	2.05068e-11	0.000541488	0.0527214	rs115221336	0.614551	0.989834	0.0532629	97.364
UKBB	cg27470087	11	RPS6KA4	64127816	rs10792431	11	64158950	T	C	0.379722	-0.000726249	0.000213465	0.000669993	-0.260786	0.0327796	1.78059e-15	0.00278485	0.00089025	0.00175903	0.225726	19	0.00103996	0.00452974	1.00279	1.00104	1.00454	1.003(1.001,1.005)	0.0906891	1009	3.29366e-09	0.965845	1.95524e-12	0.000539749	0.0336148	rs10792431	0.999981	0.984197	0.0341546	62.2786
UKBB	cg08269402	6	HLA-DRB1	32549631	rs9270549	6	32560440	A	G	0.430417	-0.000659751	0.000211241	0.00179999	1.12134	0.0241121	0	-0.000588359	0.000188807	0.00183201	0.101192	20	-0.000958421	-0.000218297	0.999412	0.999042	0.999782	0.999(0.999,1)	0.0937912	740	0	0.756998	0	0.232477	0.0105252	rs9270549	0.99651	0.0433132	0.243002	0.0452741
UKBB	cg25160978	2	GDF7	20866107	rs13385499	2	20882413	T	C	0.293241	-0.000720124	0.00022416	0.00129999	-0.413897	0.032756	1.34115e-36	0.00173986	0.000558814	0.00184887	0.508263	20	0.000644585	0.00283514	1.00174	1.00064	1.00284	1.002(1.001,1.003)	0.0938393	1697	1.65486e-29	0.978176	3.75312e-32	0.00219882	0.0196256	rs13385499	0.440911	0.89925	0.0218245	8.92555
UKBB	cg12612445	21	ITGB2	46353573	rs7278544	21	46353637	C	T	0.362823	-0.000683345	0.000217229	0.0017	-0.695557	0.0326721	1.43399e-100	0.000982443	0.0003157	0.00185859	0.78326	20	0.000363671	0.00160122	1.00098	1.00036	1.0016	1.001(1,1.002)	0.0938393	2026	2.15575e-90	0.981531	4.80403e-93	0.00217102	0.0162978	rs7278544	0.664796	0.882449	0.0184688	7.50698
	cg06316104	6	HLA-G	29796985	rs2747431	6	29648564	T	C	0.246521	-0.000700812	0.000223803	0.0017	-0.813702	0.0308331	1.75973e-153	0.000861264	0.000276972	0.00187363	0.000124288	20	0.000318399	0.00140413	1.00086	1.00032	1.00141	1.001(1,1.001)	0.0939508
UKBB	cg23204396	6	LTB	31548107	rs2071592	6	31515340	A	T	0.294235	-0.000807259	0.000216933	0.0002	0.189787	0.0337507	1.87449e-08	-0.0042535	0.00137066	0.00191402	0.0916511	6	-0.00693999	-0.00156701	0.995756	0.993084	0.998434	0.996(0.993,0.998)	0.0949025	112	0.541623	0.0146304	0.102195	0.00242138	0.33913	rs1150753	0.318169	0.992911	0.341551	140.056
UKBB	cg12076823	11	RPS6KA4	64127791	rs10792431	11	64158950	T	C	0.379722	-0.000726249	0.000213465	0.000669993	-0.248679	0.0328903	4.00412e-14	0.00292043	0.000941295	0.00191853	0.260953	16	0.00107549	0.00476537	1.00292	1.00108	1.00478	1.003(1.001,1.005)	0.0949025	1009	6.1348e-08	0.966213	3.64186e-11	0.000540335	0.0332465	rs10792431	0.999894	0.984008	0.0337869	61.5295
UKBB	cg26622320	13	EDNRB	78492730	rs1924916	13	78514568	C	A	0.289264	-0.000795985	0.000227837	0.000479999	0.239076	0.0361417	3.71632e-11	-0.00332942	0.00107774	0.00200648	0.034187	20	-0.00544179	-0.00121705	0.996676	0.994573	0.998784	0.997(0.995,0.999)	0.0982761	1877	2.88525e-06	0.96425	5.2266e-08	0.017449	0.018298	rs1924916	0.185336	0.511875	0.035747	1.04866
UKBB	cg19478105	10	SLIT1	98946943	rs2861875	10	98990139	G	C	0.364811	0.00071842	0.000210805	0.000649995	0.243765	0.0333983	2.90519e-13	0.00294718	0.000954415	0.00201544	0.0858389	20	0.00107653	0.00481783	1.00295	1.00108	1.00483	1.003(1.001,1.005)	0.0982761	1404	2.99357e-08	0.972718	5.58802e-11	0.00179026	0.0254918	rs2861875	0.0975433	0.93438	0.0272821	14.2392
UKBB	cg00422935	5	SEMA6A	115908483	rs153640	5	115892410	T	G	0.257455	-0.000778078	0.000240045	0.0012	-0.368324	0.0365989	7.98498e-24	0.00211248	0.000684692	0.00203346	0.813246	12	0.000770484	0.00345448	1.00211	1.00077	1.00346	1.002(1.001,1.003)	0.0982761	2099	6.29436e-17	0.975146	5.30958e-20	0.000798525	0.0240554	rs153640	0.90774	0.967871	0.0248539	30.1248
UKBB	cg05899618	2	GDF7	20865847	rs13385499	2	20882413	T	C	0.293241	-0.000720124	0.00022416	0.00129999	-0.369783	0.0337574	6.34747e-28	0.00194742	0.000631725	0.00205126	0.348651	20	0.000709239	0.0031856	1.00195	1.00071	1.00319	1.002(1.001,1.003)	0.0982761	1697	2.53009e-21	0.97726	5.73809e-24	0.00219582	0.0205441	rs2289082	0.375923	0.903438	0.02274	9.35602
	cg24389386	6	HLA-H	29854740	rs2747431	6	29648564	T	C	0.246521	-0.000700812	0.000223803	0.0017	0.536302	0.0306741	1.90142e-68	-0.00130675	0.000423948	0.00205385	5.16951e-05	19	-0.00213769	-0.000475812	0.998694	0.997865	0.999524	0.999(0.998,1)	0.0982761
UKBB	cg14597739	6	LTA	31539998	rs1041981	6	31540784	A	C	0.306163	-0.000759733	0.000214854	0.000409996	-0.206203	0.0330926	4.6321e-10	0.00368439	0.00119804	0.00210251	0.0212138	5	0.00133623	0.00603255	1.00369	1.00134	1.00605	1.004(1.001,1.006)	0.099951	110	0.699111	0.0779317	0.13191	0.0146279	0.0764187	rs433061	0.245691	0.839336	0.0910466	5.22416
UKBB	cg06848762	11	RPS6KA4	64126340	rs10792431	11	64158950	T	C	0.379722	-0.000726249	0.000213465	0.000669993	0.228092	0.0323982	1.91858e-12	-0.00318402	0.00103942	0.00218937	0.189727	15	-0.00522128	-0.00114676	0.996821	0.994792	0.998854	0.997(0.995,0.999)	0.103409	1009	2.34042e-06	0.966145	1.38936e-09	0.000540228	0.0333128	rs10792431	0.997308	0.984042	0.033853	61.6643
	cg24239961	6	HSPA1B	31794472	rs1144708	6	31710020	T	C	0.361829	-0.000676873	0.000215861	0.0017	0.479208	0.0342056	1.36073e-44	-0.00141248	0.000461599	0.00221353	0.00963187	20	-0.00231721	-0.000507746	0.998589	0.997685	0.999492	0.999(0.998,0.999)	0.10388
UKBB	cg12949975	2	GDF7	20867352	rs13385499	2	20882413	T	C	0.293241	-0.000720124	0.00022416	0.00129999	-0.334549	0.0344681	2.8414e-22	0.00215252	0.000705784	0.00228971	0.514247	20	0.000769183	0.00353586	1.00215	1.00077	1.00354	1.002(1.001,1.004)	0.10677	1697	5.99952e-16	0.976882	1.36065e-18	0.00219458	0.0209232	rs2289082	0.439699	0.90507	0.0231178	9.53403
UKBB	cg00011239	2	GDF7	20876220	rs2289082	2	20881958	A	T	0.294235	-0.000735451	0.000224297	0.001	-0.280729	0.0342419	2.43583e-16	0.00261979	0.000860512	0.00233103	0.367958	20	0.000933186	0.00430639	1.00262	1.00093	1.00432	1.003(1.001,1.004)	0.10764	1697	1.68269e-10	0.975246	3.81623e-13	0.00218923	0.0225644	rs2289082	0.319429	0.911559	0.0247536	10.307
UKBB	cg09685982	1	PTGFR	78956458	rs3753380	1	78956432	T	C	0.324056	-0.000720529	0.000229356	0.0017	0.426977	0.0347568	1.09426e-34	-0.00168751	0.000554448	0.00233775	0.808875	13	-0.00277423	-0.000600792	0.998314	0.99723	0.999399	0.998(0.997,0.999)	0.10764	1425	0.929417	0.0702875	0.000262296	1.98229e-05	1.32587e-05	rs150790139	0.0103287	0.400787	3.30816e-05	0.668856
UKBB	cg01062395	6	HLA-H	29855636	rs141143417	6	29827079	A	T	0.111332	0.00117434	0.000353186	0.000879995	0.427396	0.0571882	7.80909e-14	0.00274766	0.000904462	0.00238236			0.000974914	0.00452041	1.00275	1.00098	1.00453	1.003(1.001,1.005)	0.109008	21	1.75445e-06	0.95726	1.10116e-09	0.000558634	0.0421799	rs137886986	0.850368	0.986929	0.0427385	75.5054
UKBB	cg23054188	5	SEMA6A	115886970	rs153640	5	115892410	T	G	0.257455	-0.000778078	0.000240045	0.0012	0.314362	0.0367962	1.30413e-17	-0.0024751	0.000816706	0.00244076	0.108069	12	-0.00407584	-0.000874356	0.997528	0.995932	0.999126	0.998(0.996,0.999)	0.110986	2099	5.71368e-13	0.998687	4.81975e-16	0.000841967	0.000471168	rs153640	0.621267	0.358812	0.00131313	0.559604
UKBB	cg12149319	6	C4A	31947212	rs2442722	6	31320241	A	G	0.142147	-0.000859281	0.000259684	0.000940005	-0.303427	0.0407748	9.95272e-14	0.00283192	0.000936632	0.00249858	0.048725	20	0.000996121	0.00466772	1.00284	1.001	1.00468	1.003(1.001,1.005)	0.112914	740	6.52074e-06	0.0274842	2.00264e-06	0.00747586	0.965031	rs433061	0.427558	0.992313	0.972507	129.086
UKBB	cg23719318	2	GDF7	20865651	rs13385499	2	20882413	T	C	0.293241	-0.000720124	0.00022416	0.00129999	-0.284622	0.034423	1.3581e-16	0.00253011	0.000844928	0.00274927	0.500495	17	0.000874051	0.00418617	1.00253	1.00087	1.00419	1.003(1.001,1.004)	0.123465	1697	1.07872e-10	0.965665	2.44646e-13	0.00215789	0.0321767	rs6720307	0.301586	0.937151	0.0343346	14.9112
UKBB	cg23784132	6	TRIM15	30132471	rs114262395	6	29841330	A	G	0.0894632	0.00130863	0.000387963	0.000739997	0.388818	0.0599424	8.7837e-11	0.00336566	0.00112465	0.00276579	0.556186	3	0.00116135	0.00556997	1.00337	1.00116	1.00559	1.003(1.001,1.006)	0.123465	21	0.0159408	0.938439	1.00051e-05	0.000543934	0.0450666	rs137886986	0.529384	0.988074	0.0456105	82.8529
UKBB	cg11582456	5	SEMA6A	115908931	rs153640	5	115892410	T	G	0.257455	-0.000778078	0.000240045	0.0012	-0.273788	0.0367127	8.813e-14	0.0028419	0.000955991	0.00295166	0.428379	8	0.000968158	0.00471564	1.00285	1.00097	1.00473	1.003(1.001,1.005)	0.130964	2099	1.52483e-07	0.97696	1.28626e-10	0.000801872	0.0222383	rs153640	0.959021	0.965197	0.0230401	27.7329
	cg25701100	6	HLA-G	29815902	rs2747431	6	29648564	T	C	0.246521	-0.000700812	0.000223803	0.0017	-0.325612	0.0348297	8.87385e-21	0.00215229	0.000724863	0.00298537	0.00532809	17	0.000731559	0.00357302	1.00215	1.00073	1.00358	1.002(1.001,1.004)	0.131662
UKBB	cg04477635	16	GP2	20336583	rs8046269	16	20336591	C	T	0.493042	-0.000624285	0.00020673	0.0025	0.481008	0.0324256	8.80326e-50	-0.00129787	0.0004386	0.00308522	0.904708	20	-0.00215753	-0.000438214	0.998703	0.997845	0.999562	0.999(0.998,1)	0.135251	1538	4.12089e-42	0.98622	3.50359e-45	0.000825532	0.0129546	rs4411505	0.619707	0.940093	0.0137801	15.6924
	cg14518907	6	EHMT2	31860292	rs589428	6	31848220	T	G	0.27833	-0.000644244	0.000213637	0.00259998	-0.438281	0.0325677	2.7806e-41	0.00146993	0.000499531	0.0032544	0.00139208	20	0.000490849	0.00244901	1.00147	1.00049	1.00245	1.001(1,1.002)	0.141818
UKBB	cg13952840	9	OBP2B	136114300	rs4357365	9	136113834	C	G	0.142147	-0.000962455	0.000324953	0.00309999	0.874838	0.0468594	8.77988e-78	-0.00110015	0.000376089	0.00344185	0.0275613	20	-0.00183728	-0.000363016	0.9989	0.998164	0.999637	0.999(0.998,1)	0.149099	1596	0.0434938	0.95491	5.33296e-05	0.00117048	0.000372544	rs4962150	0.300344	0.241437	0.00154303	0.318282
UKBB	cg14442518	9	OBP2B	136102543	rs4424335	9	136113559	G	C	0.101392	-0.00120796	0.000375208	0.00129999	0.386365	0.0567532	9.90993e-12	-0.00312647	0.00107424	0.00360957	0.481257	6	-0.00523198	-0.00102096	0.996878	0.994782	0.99898	0.997(0.995,0.999)	0.155287	1562	0.910899	0.0878406	0.00110445	0.000106456	4.95842e-05	rs57001712	0.0236091	0.317766	0.00015604	0.465772
	cg00504902	6	HLA-F	29692183	rs2517777	6	29893848	A	C	0.511928	0.00063807	0.000214219	0.00290001	0.435125	0.0321692	1.0962e-41	0.00146641	0.000504111	0.00362711	2.99493e-05	19	0.000478352	0.00245447	1.00147	1.00048	1.00246	1.001(1,1.002)	0.155287
UKBB	cg01162507	16	GP2	20322037	rs12928456	16	20331387	G	A	0.479125	-0.000668673	0.000207053	0.0012	0.215246	0.0325853	3.95868e-11	-0.00310655	0.00107074	0.00371617	0.951747	17	-0.0052052	-0.0010079	0.996898	0.994808	0.998993	0.997(0.995,0.999)	0.158175	1538	1.18267e-05	0.984183	1.00551e-08	0.000821772	0.0149833	rs12928456	0.365252	0.948006	0.015805	18.2329
UKBB	cg06992688	14	OTUB2	94491958	rs11624855	14	94482738	C	T	0.0964215	0.00110593	0.000356182	0.00189998	-0.448462	0.0575669	6.68608e-15	-0.00246605	0.00085499	0.00392282	0.144677	17	-0.00414183	-0.00079027	0.997537	0.995867	0.99921	0.998(0.996,0.999)	0.166005	2222	0.819215	0.179452	0.0010404	0.000227837	6.50277e-05	rs1956173	0.0801164	0.22204	0.000292865	0.285413
UKBB	cg17585181	8	UBE2V2	49210718	rs16935713	8	49211589	C	A	0.104374	0.00102733	0.000356439	0.00389996	-1.74692	0.0433561	0	-0.000588081	0.00020456	0.00404209	0.245103	20	-0.000989019	-0.000187143	0.999412	0.999011	0.999813	0.999(0.999,1)	0.17007	1102	4.20376e-26	0.998588	2.21452e-29	0.000525165	0.000887294	rs10087280	0.21447	0.628191	0.00141246	1.68955
UKBB	cg23464743	6	HLA-DQB1	32633163	rs9274622	6	32635990	C	T	0.37674	-0.000601848	0.000209338	0.004	1.03773	0.0266398	0	-0.000579966	0.000202276	0.00414111	0.628122	20	-0.000976427	-0.000183505	0.99942	0.999024	0.999817	0.999(0.999,1)	0.171991	740	0	0.761245	0	0.233787	0.00496827	rs9274622	1	0.0208091	0.238755	0.0212513
UKBB	cg27355006	16	CTF1	30913234	rs11640534	16	30949515	G	A	0.358847	0.000637649	0.000214724	0.00299999	0.35815	0.0326826	6.05329e-28	0.0017804	0.00062116	0.00415374	0.0581155	20	0.000562926	0.00299787	1.00178	1.00056	1.003	1.002(1.001,1.003)	0.171991	560	8.78108e-22	0.989685	1.59059e-24	0.00178417	0.00853094	rs11640534	0.163053	0.827034	0.0103151	4.78147
UKBB	cg02242372	8	TNFRSF11B	119963842	rs10505349	8	119973518	G	C	0.187873	0.000767078	0.000264503	0.00369998	-0.726371	0.0404392	3.86148e-72	-0.00105604	0.000368859	0.00419655	0.286393	20	-0.001779	-0.000333076	0.998945	0.998223	0.999667	0.999(0.998,1)	0.171991	1468	0.625499	0.370146	0.00264202	0.00156329	0.000149779	rs56082222	0.385521	0.0874329	0.00171307	0.0958098
	cg23892836	6	HLA-F	29692085	rs2517910	6	29688501	A	C	0.399602	-0.000601604	0.000207736	0.00379997	-0.570593	0.030639	2.0885e-77	0.00105435	0.000368446	0.00421496	2.7642e-05	20	0.000332196	0.0017765	1.00105	1.00033	1.00178	1.001(1,1.002)	0.171991
UKBB	cg21588215	6	HLA-DQB1	32632937	rs9274622	6	32635990	C	T	0.37674	-0.000601848	0.000209338	0.004	0.842366	0.0294611	8.33247e-180	-0.000714473	0.000249765	0.00422865	0.0271324	20	-0.00120401	-0.000224934	0.999286	0.998797	0.999775	0.999(0.999,1)	0.171991	740	3.73399e-167	0.761245	1.14678e-167	0.233787	0.00496827	rs9274622	1	0.0208091	0.238755	0.0212513
UKBB	cg12636421	7	CD36	79998795	rs1878214	7	79998913	C	G	0.128231	-0.000927968	0.00030397	0.00230001	-0.396703	0.0484353	2.60413e-16	0.0023392	0.000817737	0.0042287	0.958388	5	0.000736435	0.00394196	1.00234	1.00074	1.00395	1.002(1.001,1.004)	0.171991	1517	4.89187e-10	0.98419	3.80965e-13	0.000751399	0.015059	rs10265717	0.289653	0.952474	0.0158104	20.0413
UKBB	cg22721256	6	HLA-A	29924407	rs116706170	6	29908415	A	G	0.0894632	0.00129687	0.00039131	0.000920005	0.357807	0.063323	1.59975e-08	0.0036245	0.00126787	0.00425337			0.00113947	0.00610953	1.00363	1.00114	1.00613	1.004(1.001,1.006)	0.172038	21	0.0111645	0.95522	7.00729e-06	0.000566491	0.033042	rs116706170	0.512129	0.983144	0.0336085	58.3275
UKBB	cg00091633	3	FSTL1	120170383	rs2252084	3	120191274	T	G	0.0815109	0.00112402	0.000352533	0.00140001	0.338188	0.0527871	1.48763e-10	0.00332365	0.00116438	0.0043111	0.411463	5	0.00104147	0.00560583	1.00333	1.00104	1.00562	1.003(1.001,1.006)	0.173415	1464	0.0811838	0.90781	0.000397183	0.00443519	0.00617358	rs1009248	0.326843	0.581932	0.0106088	1.39195
UKBB	cg26429636	7	AZGP1	99573747	rs11770546	7	99605369	A	G	0.383698	-0.000675294	0.000214408	0.0016	0.22447	0.0338485	3.32044e-11	-0.00300839	0.00105743	0.00444096	0.435543	13	-0.00508095	-0.000935827	0.996996	0.994932	0.999065	0.997(0.995,0.999)	0.176997	736	6.42617e-06	0.980815	2.7008e-08	0.00410711	0.0150717	rs11770546	0.179077	0.785852	0.0191788	3.66967
	cg24351901	6	HLA-F	29692092	rs2517910	6	29688501	A	C	0.399602	-0.000601604	0.000207736	0.00379997	-0.472173	0.0311747	8.0496e-52	0.00127412	0.000447928	0.0044485	3.39472e-06	20	0.000396181	0.00215206	1.00127	1.0004	1.00215	1.001(1,1.002)	0.176997
	cg15319255	6	HLA-A	29910269	rs2517910	6	29688501	A	C	0.399602	-0.000601604	0.000207736	0.00379997	0.441151	0.0314466	1.04199e-44	-0.00136371	0.000480825	0.00456539	0.000294256	20	-0.00230613	-0.000421293	0.998637	0.997697	0.999579	0.999(0.998,1)	0.180666
UKBB	cg09620840	6	HLA-E	30458149	rs2747431	6	29648564	T	C	0.246521	-0.000700812	0.000223803	0.0017	-0.222274	0.0337136	4.30998e-11	0.00315292	0.00111468	0.00467588	0.0545551	17	0.000968147	0.00533769	1.00316	1.00097	1.00535	1.003(1.001,1.005)	0.182787	21	0.16305	0.612432	0.000102336	0.00016013	0.224256	rs2524005	0.998858	0.999286	0.224417	1400.47
	cg15331332	6	HLA-F	29692111	rs2517910	6	29688501	A	C	0.399602	-0.000601604	0.000207736	0.00379997	-0.41333	0.0314814	2.23603e-39	0.00145551	0.000514672	0.00468364	2.84235e-05	20	0.000446753	0.00246427	1.00146	1.00045	1.00247	1.001(1,1.002)	0.182787
UKBB	cg21740359	6	HLA-E	30434324	rs2517777	6	29893848	A	C	0.511928	0.00063807	0.000214219	0.00290001	0.29164	0.0324537	2.5557e-19	0.00218787	0.00077383	0.00469389	0.0694088	8	0.000671163	0.00370458	1.00219	1.00067	1.00371	1.002(1.001,1.004)	0.182787	21	7.77832e-13	0.99043	4.88198e-16	0.000612675	0.00895726	rs2517777	1	0.935979	0.00956994	14.6199
UKBB	cg24844545	1	NPPA	11908347	rs198361	1	11905633	C	T	0.120278	-0.000821333	0.000290438	0.00470002	-1.44134	0.0342212	0	0.00056984	0.000201959	0.00477909	0.397499	20	0.000174	0.00096568	1.00057	1.00017	1.00097	1.001(1,1.001)	0.184706	1353	0	0.991636	0	0.000512951	0.00785085	rs198361	1	0.93867	0.0083638	15.3053
UKBB	cg02814858	3	TRH	129690199	rs6791923	3	129706392	G	A	0.405567	0.000675619	0.000209814	0.00129999	0.197026	0.0336991	5.01656e-09	0.00342909	0.00121574	0.00479363	0.0428523	14	0.00104624	0.00581194	1.00343	1.00105	1.00583	1.003(1.001,1.006)	0.184706	1120	0.000676001	0.988051	4.47419e-06	0.0065348	0.00473339	rs6791923	0.695257	0.420066	0.0112682	0.724335
UKBB	cg14436426	20	OPRL1	62712394	rs6062343	20	62695931	A	G	0.435388	0.000609448	0.000208789	0.00350002	0.340973	0.0317502	6.65787e-27	0.00178738	0.000634549	0.00485089	0.253881	20	0.000543664	0.0030311	1.00179	1.00054	1.00304	1.002(1.001,1.003)	0.185934	1469	3.81767e-20	0.991484	4.23667e-23	0.00109288	0.00742269	rs6062343	0.788852	0.871661	0.00851557	6.79186
UKBB	cg19266578	20	OPRL1	62711729	rs8121509	20	62712053	C	T	0.454274	0.000606804	0.000207557	0.00350002	-0.33032	0.0320335	6.23915e-25	-0.00183702	0.000653117	0.00491286	0.642557	20	-0.00311713	-0.000556911	0.998165	0.996888	0.999443	0.998(0.997,0.999)	0.187328	1469	2.72214e-18	0.991669	3.0209e-21	0.00109327	0.00723786	rs8121509	0.753647	0.868773	0.00833113	6.62038
UKBB	cg03027379	6	MICB	31462183	rs3130573	6	31106268	G	A	0.346918	-0.000679737	0.000217463	0.00179999	-0.218229	0.0340729	1.50591e-10	0.00311479	0.00110883	0.00496836	0.570966	8	0.000941483	0.0052881	1.00312	1.00094	1.0053	1.003(1.001,1.005)	0.188463	78	0.710538	0.0147014	0.134055	0.0026356	0.13807	rs1150753	0.245475	0.981269	0.140706	52.3867
UKBB	cg04931032	10	SLIT1	98958563	rs793516	10	98987985	T	G	0.280318	0.000654145	0.000221307	0.00309999	0.298678	0.0339725	1.47244e-18	0.00219013	0.000781711	0.00508309	0.375781	20	0.000657976	0.00372228	1.00219	1.00066	1.00373	1.002(1.001,1.004)	0.191487	1404	4.58266e-13	0.989593	8.55433e-16	0.00183868	0.00856795	rs701817	0.128135	0.823316	0.0104066	4.65983
UKBB	cg16361343	6	EHMT2	31863472	rs589428	6	31848220	T	G	0.27833	-0.000644244	0.000213637	0.00259998	-0.250245	0.0331325	4.25813e-14	0.00257445	0.000919243	0.0051004	0.119825	20	0.000772734	0.00437617	1.00258	1.00077	1.00439	1.003(1.001,1.004)	0.191487	720	0.00124651	0.759391	0.000382057	0.232747	0.00623259	rs1150753	0.188553	0.0260799	0.23898	0.0267783
UKBB	cg16496753	3	CMTM6	32511271	rs431801	3	32510973	T	A	0.360835	-0.000604717	0.000212792	0.00449997	0.507666	0.031734	1.32905e-57	-0.00119117	0.00042572	0.00514173	0.582061	20	-0.00202558	-0.000356759	0.99881	0.997976	0.999643	0.999(0.998,1)	0.192054	1749	2.22751e-49	0.993527	1.08611e-52	0.000478437	0.00599478	rs431801	1	0.92609	0.00647322	12.5299
UKBB	cg08808402	5	SEMA6A	115910732	rs153640	5	115892410	T	G	0.257455	-0.000778078	0.000240045	0.0012	-0.202637	0.0368309	3.75897e-08	0.00383976	0.00137491	0.00522628	0.382368	3	0.00114494	0.00653458	1.00385	1.00115	1.00656	1.004(1.001,1.007)	0.194221	2099	0.020066	0.953904	1.69265e-05	0.000779427	0.0252341	rs153640	0.693221	0.970038	0.0260135	32.3752
UKBB	cg06870073	13	OLFM4	53595003	rs9568793	13	53602032	A	G	0.144135	0.000845841	0.000291081	0.00369998	-0.436127	0.0444159	9.31137e-23	-0.00193944	0.000696035	0.0053296	0.423913	9	-0.00330367	-0.000575211	0.998062	0.996702	0.999425	0.998(0.997,0.999)	0.197061	1641	8.09823e-16	0.989218	5.63625e-19	0.000678378	0.0101037	rs9568793	0.496585	0.937083	0.0107821	14.8939
UKBB	cg13408152	3	FSTL1	120170474	rs2252084	3	120191274	T	G	0.0815109	0.00112402	0.000352533	0.00140001	0.092859	0.0163017	1.22463e-08	0.0121046	0.0043507	0.00539886	0.444146	11	0.00357723	0.020632	1.01218	1.00358	1.02085	1.012(1.004,1.021)	0.198618	1462	0.000744388	0.993256	3.64161e-06	0.00485796	0.0011382	rs28398784	0.0373772	0.189821	0.00599616	0.234296
UKBB	cg27612129	16	NLRC5	57017595	rs289742	16	57017762	C	G	0.127237	0.000883927	0.000310647	0.00439997	0.634635	0.0487401	9.32035e-39	0.00139281	0.000501041	0.00543863	0.629868	16	0.00041077	0.00237485	1.00139	1.00041	1.00238	1.001(1,1.002)	0.199081	997	0.938222	0.0611106	0.000593999	3.86555e-05	3.42842e-05	rs8061387	0.0280836	0.470034	7.29397e-05	0.886915
UKBB	cg13564529	9	VAV2	136822302	rs471882	9	136825399	C	G	0.40159	0.000581612	0.000209347	0.00549997	-1.29494	0.0144712	0	-0.000449142	0.000161743	0.00548831	0.866867	20	-0.000766158	-0.000132126	0.999551	0.999234	0.999868	1(0.999,1)	0.1999	1898	0	0.99306	0	0.00200975	0.00493018	rs471882	1	0.710407	0.00693993	2.45312
UKBB	cg08710841	6	HLA-E	30421107	rs2233986	6	31079076	A	G	0.341948	-0.000673364	0.000218249	0.002	-0.218455	0.0345851	2.67639e-10	0.00308239	0.00111187	0.00556683	0.443912	12	0.000903125	0.00526166	1.00309	1.0009	1.00528	1.003(1.001,1.005)	0.201756	21	0.0535668	0.945524	3.36206e-05	0.000593166	0.000282332	rs1611430	0.703566	0.322482	0.000875498	0.475976
UKBB	cg21006727	21	ITGB2	46349059	rs11088974	21	46375051	G	A	0.494036	0.000576174	0.000207578	0.00549997	-0.733812	0.0298972	4.9475e-133	-0.000785179	0.000284679	0.00581352	0.0257143	20	-0.00134315	-0.000227208	0.999215	0.998658	0.999773	0.999(0.999,1)	0.208955	2026	2.25066e-122	0.993546	5.01555e-125	0.00220985	0.00424414	rs11088974	0.574698	0.657599	0.00645399	1.92055
UKBB	cg06200092	14	BMP4	54413763	rs4444235	14	54410919	C	T	0.493042	-0.000650302	0.000206933	0.0017	-0.190694	0.0331635	8.91786e-09	0.00341019	0.00123664	0.00582254	0.907582	9	0.000986376	0.005834	1.00342	1.00099	1.00585	1.003(1.001,1.006)	0.208955	1401	0.00384218	0.976707	4.05798e-06	0.00101313	0.0184334	rs4444235	0.462321	0.947902	0.0194466	18.1945
UKBB	cg04293259	6	HLA-E	30434208	rs2517777	6	29893848	A	C	0.511928	0.00063807	0.000214219	0.00290001	0.230164	0.0319991	6.34612e-13	0.00277224	0.00100737	0.00592395	0.084436	7	0.000797795	0.00474669	1.00278	1.0008	1.00476	1.003(1.001,1.005)	0.211557	21	8.32331e-07	0.990436	5.22404e-10	0.000612687	0.00895003	rs2517777	0.999939	0.93593	0.00956271	14.6078
UKBB	cg03642690	20	OPRL1	62727907	rs13036542	20	62737318	A	G	0.482107	0.000632595	0.000207093	0.00230001	-0.194731	0.0310603	3.62336e-10	-0.00324856	0.001183	0.00603192	0.108477	5	-0.00556724	-0.00092988	0.996757	0.994448	0.999071	0.997(0.994,0.999)	0.214367	1469	0.000197512	0.991517	2.19189e-07	0.00109315	0.0071921	rs13036542	0.939015	0.868061	0.00828525	6.57927
UKBB	cg09340403	6	TNFAIP3	138247491	rs73562268	6	138128078	A	G	0.082505	-0.00106675	0.000371238	0.00409996	-0.525559	0.0568394	2.32221e-20	0.00202974	0.000739692	0.0060688	0.763253	10	0.000579944	0.00347954	1.00203	1.00058	1.00349	1.002(1.001,1.003)	0.214636	1851	6.19058e-13	0.986026	4.13516e-16	0.000645311	0.0133291	rs6900782	0.47871	0.953822	0.0139745	20.6554
	cg18511546	6	HLA-C	31238388	rs2523578	6	31328542	G	A	0.201789	-0.000623579	0.000226653	0.00589997	0.884449	0.0307999	2.41081e-181	-0.000705048	0.000257438	0.0061681	9.93729e-05	20	-0.00120963	-0.00020047	0.999295	0.998791	0.9998	0.999(0.999,1)	0.217099
	cg01521131	6	HLA-C	31237664	rs2523582	6	31328092	A	G	0.201789	-0.000619421	0.000226674	0.00629999	1.22657	0.0236265	0	-0.000505003	0.000185059	0.00635511	2.47586e-05	20	-0.000867719	-0.000142287	0.999495	0.999133	0.999858	0.999(0.999,1)	0.220915
UKBB	cg26392102	6	HLA-C	31238751	rs2524107	6	31232590	T	C	0.390656	-0.000592061	0.000215086	0.00589997	-0.648092	0.0317439	1.19837e-92	0.000913545	0.000334879	0.0063722	0.0150643	20	0.000257182	0.00156991	1.00091	1.00026	1.00157	1.001(1,1.002)	0.220915	9	0.981063	0.0189199	4.99194e-06	8.42388e-08	1.20313e-05	rs149854937	0.642889	0.993047	1.21156e-05	142.824
	cg01064373	6	HLA-C	31238245	rs2523578	6	31328542	G	A	0.201789	-0.000623579	0.000226653	0.00589997	0.683403	0.0332912	1.20913e-93	-0.000912462	0.000334619	0.00639386	0.000107511	20	-0.00156832	-0.000256609	0.999088	0.998433	0.999743	0.999(0.998,1)	0.220915
	cg09382842	6	HLA-C	31237405	rs2523582	6	31328092	A	G	0.201789	-0.000619421	0.000226674	0.00629999	1.10823	0.0268189	0	-0.000558928	0.000204984	0.0063972	4.06117e-05	20	-0.000960697	-0.000157159	0.999441	0.99904	0.999843	0.999(0.999,1)	0.220915
	cg10409680	6	HLA-C	31239320	rs2523582	6	31328092	A	G	0.201789	-0.000619421	0.000226674	0.00629999	-0.94265	0.0292443	5.96617e-228	0.000657106	0.000241327	0.00647148	9.46884e-05	20	0.000184105	0.00113011	1.00066	1.00018	1.00113	1.001(1,1.001)	0.22171
UKBB	cg24723129	3	FSTL1	120145547	rs6770482	3	120068022	G	C	0.0755467	0.00106692	0.000346552	0.0021	-0.313838	0.0538305	5.53899e-09	-0.00339959	0.00124874	0.00648079	0.232856	3	-0.00584712	-0.00095206	0.996606	0.99417	0.999048	0.997(0.994,0.999)	0.22171	1511	0.00108475	0.979263	5.31772e-06	0.00478572	0.0148611	rs6770482	0.170602	0.756413	0.0196468	3.1053
UKBB	cg07164820	8	UBE2V2	49232160	rs78878914	8	49293022	G	C	0.0675944	0.00104529	0.00038169	0.00619998	1.20716	0.0530356	1.1082e-114	0.000865908	0.000318469	0.00654847	0.422658	20	0.000241709	0.00149011	1.00087	1.00024	1.00149	1.001(1,1.001)	0.222983	1137	6.89779e-10	0.998583	3.70005e-13	0.000534769	0.000882312	rs6995880	0.92004	0.622627	0.00141708	1.64989
	cg15671996	6	TRIM15	30140325	rs2517910	6	29688501	A	C	0.399602	-0.000601604	0.000207736	0.00379997	0.241043	0.0314074	1.65794e-14	-0.00249584	0.000921137	0.0067381	2.6132e-05	16	-0.00430127	-0.000690411	0.997507	0.995708	0.99931	0.998(0.996,0.999)	0.228261
UKBB	cg20556675	14	OTUB2	94493284	rs58389744	14	94481641	C	A	0.0974155	0.00106971	0.000353657	0.0025	0.351954	0.0578813	1.19722e-09	0.00303935	0.00112229	0.00676582	0.482913	8	0.000839662	0.00523904	1.00304	1.00084	1.00525	1.003(1.001,1.005)	0.228261	2224	0.878462	0.120212	0.00111596	0.000152655	5.69805e-05	rs11844818	0.0611958	0.271808	0.000209636	0.373264
UKBB	cg06193043	1	NPPA	11908199	rs5067	1	11905981	G	A	0.12326	-0.000783791	0.000289261	0.00669993	-1.36741	0.0347363	0	0.000573194	0.00021204	0.00686679	0.463648	20	0.000157596	0.000988792	1.00057	1.00016	1.00099	1.001(1,1.001)	0.230605	1353	0	0.993788	0	0.000516235	0.00569605	rs5067	0.898196	0.916901	0.00621229	11.0338
UKBB	cg14194983	1	NPPA	11908298	rs5067	1	11905981	G	A	0.12326	-0.000783791	0.000289261	0.00669993	-1.21101	0.0382687	8.90717e-220	0.000647221	0.000239733	0.00693909	0.353227	20	0.000177344	0.0011171	1.00065	1.00018	1.00112	1.001(1,1.001)	0.231968	1353	7.13827e-201	0.993836	3.74898e-204	0.000516309	0.00564796	rs5067	0.999715	0.916242	0.00616427	10.9391
UKBB	cg05396397	1	NPPA	11908164	rs5067	1	11905981	G	A	0.12326	-0.000783791	0.000289261	0.00669993	-0.949439	0.0409131	3.94054e-119	0.000825531	0.000306735	0.00711639	0.280539	20	0.00022433	0.00142673	1.00083	1.00022	1.00143	1.001(1,1.001)	0.235808	1353	1.23288e-105	0.9938	6.47503e-109	0.000516254	0.00568392	rs5067	0.607627	0.916736	0.00620018	11.0099
UKBB	cg01526748	3	FGF12	191930926	rs884298	3	191726598	A	G	0.293241	0.000618277	0.000228148	0.00669993	-0.717805	0.0315968	2.99784e-114	-0.000861344	0.000320095	0.00712587	0.421141	20	-0.00148873	-0.000233958	0.999139	0.998512	0.999766	0.999(0.999,1)	0.235808	1678	1.11946e-06	0.996973	2.40661e-09	0.0021424	0.000883459	rs71312463	0.384225	0.291969	0.00302586	0.412368
	cg17974398	6	HLA-C	31239324	rs2523582	6	31328092	A	G	0.201789	-0.000619421	0.000226674	0.00629999	-0.516876	0.0339176	1.94384e-52	0.00119839	0.000445541	0.00715058	1.69147e-06	20	0.00032513	0.00207165	1.0012	1.00033	1.00207	1.001(1,1.002)	0.235808
UKBB	cg27529346	6	HLA-B	31322926	rs2524107	6	31232590	T	C	0.390656	-0.000592061	0.000215086	0.00589997	-0.34971	0.0333109	8.78918e-26	0.00169301	0.000635831	0.00775246	0.0902834	20	0.000446781	0.00293924	1.00169	1.00045	1.00294	1.002(1,1.003)	0.25451	9	0.999286	0.00070796	5.08467e-06	3.14631e-09	4.56003e-07	rs139847598	0.488042	0.993148	4.59149e-07	144.933
	cg23533285	6	HLA-B	31322348	rs2523579	6	31328517	T	C	0.270378	-0.000578957	0.000215123	0.00710003	0.523644	0.0324833	1.83432e-58	-0.00110563	0.000416505	0.00794156	0.000106116	20	-0.00192198	-0.00028928	0.998895	0.99808	0.999711	0.999(0.998,1)	0.259554
UKBB	cg20202438	1	NPPA	11907986	rs198360	1	11904569	C	T	0.114314	-0.000795956	0.000297971	0.00759994	-0.90003	0.0433963	1.51626e-95	0.000884366	0.000333803	0.00806424	0.402465	20	0.000230112	0.00153862	1.00088	1.00023	1.00154	1.001(1,1.002)	0.260295	1353	9.08956e-84	0.994854	4.77378e-87	0.000517864	0.00462778	rs198360	0.1186	0.899359	0.00514565	8.93629
UKBB	cg24650522	6	HLA-E	30434215	rs2517777	6	29893848	A	C	0.511928	0.00063807	0.000214219	0.00290001	0.185998	0.0321549	7.27593e-09	0.00343052	0.00129545	0.00809396	0.111626	4	0.000891438	0.0059696	1.00344	1.00089	1.00599	1.003(1.001,1.006)	0.260295	21	0.0051859	0.985272	3.25487e-06	0.000609466	0.00892917	rs2517777	0.981462	0.936105	0.00953863	14.6508
UKBB	cg01256165	20	OPRL1	62716606	rs7271530	20	62727915	T	C	0.488072	0.000582372	0.00020695	0.00490004	0.250009	0.0319439	5.01615e-15	0.0023294	0.000879652	0.0080946	0.606443	17	0.000605282	0.00405352	1.00233	1.00061	1.00406	1.002(1.001,1.004)	0.260295	1469	4.32329e-09	0.995462	4.79778e-12	0.00110128	0.00343719	rs7271530	0.774773	0.757346	0.00453847	3.12109
UKBB	cg01585348	2	IL1RL2	102862214	rs17689452	2	102864681	G	A	0.363817	-0.000617272	0.000214483	0.004	-0.225166	0.0333386	1.43909e-11	0.00274141	0.00103543	0.00810644	0.998533	4	0.000711967	0.00477085	1.00275	1.00071	1.00478	1.003(1.001,1.005)	0.260295	1180	0.957139	0.0423361	0.000484728	2.14216e-05	1.88489e-05	rs12613485	0.0247852	0.468058	4.02706e-05	0.879903
UKBB	cg01667634	6	EHMT2	31860439	rs589428	6	31848220	T	G	0.27833	-0.000644244	0.000213637	0.00259998	-0.183833	0.0336289	4.58979e-08	0.00350451	0.00132723	0.00827897	0.0224244	6	0.000903139	0.00610588	1.00351	1.0009	1.00612	1.004(1.001,1.006)	0.264674	720	0.0305538	0.0732063	0.00936475	0.0215725	0.865303	rs433061	0.313213	0.975676	0.886875	40.1114
	cg03521696	6	HLA-H	29795595	rs445150	6	29646879	C	T	0.262425	-0.000584083	0.000219748	0.00790005	-0.639929	0.0319478	2.98822e-89	0.000912731	0.000346404	0.00841693	0.000105807	20	0.000233779	0.00159168	1.00091	1.00023	1.00159	1.001(1,1.002)	0.267915
UKBB	cg02281038	19	RLN3	14139137	rs10426386	19	14156282	G	A	0.194831	-0.000758234	0.000256498	0.00309999	-0.229399	0.0399226	9.13293e-09	0.00330531	0.00125742	0.00857259	0.732523	12	0.000840767	0.00576985	1.00331	1.00084	1.00579	1.003(1.001,1.006)	0.271688	1102	0.00134487	0.992338	6.79142e-07	0.000495295	0.00582151	rs10426386	0.307675	0.921591	0.0063168	11.7536
UKBB	cg24846416	3	NR1I2	119529290	rs3732357	3	119530858	G	A	0.266402	0.00063564	0.00022905	0.00549997	0.293209	0.0359942	3.76162e-16	0.00216787	0.00082527	0.00861757	0.307404	11	0.000550341	0.0037854	1.00217	1.00055	1.00379	1.002(1.001,1.004)	0.271936	1659	4.30806e-10	0.990619	2.13479e-12	0.00490437	0.00447623	rs3732357	0.545394	0.47718	0.0093806	0.912704
UKBB	cg12451869	2	IL18R1	102867685	rs17689452	2	102864681	G	A	0.363817	-0.000617272	0.000214483	0.004	-0.217461	0.0341812	1.99125e-10	0.00283854	0.00108253	0.00873792			0.000716781	0.0049603	1.00284	1.00072	1.00497	1.003(1.001,1.005)	0.274551	1176	0.951502	0.0479738	0.000481165	2.42416e-05	1.83018e-05	rs3900546	0.0337332	0.430191	4.25434e-05	0.754975
UKBB	cg23052055	1	TP73	3606042	rs3765763	1	3631115	A	C	0.164016	-0.000717806	0.000269129	0.00759994	0.569831	0.0423185	2.50339e-41	-0.00125968	0.000481472	0.00888847	0.993186	10	-0.00220337	-0.000315995	0.998741	0.997799	0.999684	0.999(0.998,1)	0.277869	1253	0.948023	0.0512013	0.000704981	3.80426e-05	3.22698e-05	rs56335850	0.0691101	0.458949	7.03124e-05	0.848253
	cg18785300	6	HLA-C	31240047	rs2523578	6	31328542	G	A	0.201789	-0.000623579	0.000226653	0.00589997	-0.292336	0.0348015	4.46103e-17	0.00213309	0.000815843	0.00893362	0.00391096	20	0.000534038	0.00373214	1.00214	1.00053	1.00374	1.002(1.001,1.004)	0.277869
UKBB	cg05460226	17	PIK3R5	8804279	rs12945251	17	8802475	C	G	0.210736	0.000711248	0.000247773	0.00409996	0.241725	0.0382984	2.76115e-10	0.00294238	0.00112605	0.00897491			0.000735322	0.00514944	1.00295	1.00074	1.00516	1.003(1.001,1.005)	0.277869	1845	0.927438	0.0704687	0.00189046	0.000143582	5.88366e-05	rs6503214	0.0352011	0.290668	0.000202419	0.409777
UKBB	cg08541457	3	TRAT1	108606824	rs7640689	3	108621313	G	C	0.168986	0.000739174	0.000278044	0.00779992	-0.616484	0.0438285	6.15952e-45	-0.00119902	0.000459001	0.00899535	0.0437901	20	-0.00209866	-0.000299378	0.998802	0.997904	0.999701	0.999(0.998,1)	0.277869	1827	1.7117e-36	0.992147	2.1363e-39	0.00123164	0.00662186	rs4855667	0.315788	0.843173	0.00785349	5.37646
UKBB	cg00126498	6	ULBP1	150286838	rs1535955	6	150284216	C	T	0.147117	-0.00083453	0.000312066	0.00749998	0.574054	0.0495317	4.65157e-31	-0.00145375	0.000557902	0.00916754	0.734535	4	-0.00254724	-0.000360262	0.998547	0.997456	0.99964	0.999(0.997,1)	0.28173	2256	0.828531	0.170593	0.000675569	0.000139037	6.15279e-05	rs12216537	0.0285039	0.306773	0.000200565	0.442529
UKBB	cg06968241	6	HLA-DRA	32411144	rs9271684	6	32592953	T	C	0.28827	-0.000690535	0.000233131	0.00309999	0.193309	0.0353408	4.50426e-08	-0.00357218	0.00137147	0.0091973	0.0328582	14	-0.00626026	-0.000884099	0.996434	0.993759	0.999116	0.996(0.994,0.999)	0.28173	740	0.00084804	0.106388	0.000260448	0.0318128	0.860691	rs1150757	0.342838	0.964356	0.892504	27.0549
UKBB	cg02183170	14	LGALS3	55595698	rs17253695	14	55574610	T	A	0.327038	-0.000586112	0.000220557	0.00790005	-0.409938	0.0335842	2.87705e-34	0.00142976	0.000550628	0.00941531	0.86142	20	0.000350529	0.00250899	1.00143	1.00035	1.00251	1.001(1,1.003)	0.287206	2090	8.71497e-28	0.993042	1.85022e-30	0.00210341	0.00485497	rs68083077	0.111931	0.697715	0.00695838	2.30814
	cg21467935	6	HSPA1L	31781906	rs707938	6	31729359	G	A	0.319085	-0.000598812	0.000221726	0.00690001	-0.330947	0.0353456	7.7369e-21	0.00180939	0.000697287	0.00946188	0.000857781	20	0.000442707	0.00317607	1.00181	1.00044	1.00318	1.002(1,1.003)	0.287429
UKBB	cg19810457	5	MAPK9	179674356	rs76149035	5	179652239	C	G	0.0994036	-0.000985292	0.00035518	0.00549997	-0.381203	0.0533533	9.00696e-13	0.00258469	0.000999497	0.00970995	0.0746881	4	0.000625676	0.0045437	1.00259	1.00063	1.00455	1.003(1.001,1.005)	0.29239	990	0.585221	0.41425	0.000267234	0.000189089	7.31529e-05	rs11738962	0.0846425	0.278952	0.000262242	0.38687
UKBB	cg16720578	14	BMP4	54410717	rs7154598	14	54410599	T	C	0.498012	0.000540976	0.000208743	0.00959997	-1.02348	0.0263623	0	-0.000528565	0.000204408	0.00971437	0.0495156	20	-0.000929205	-0.000127925	0.999472	0.999071	0.999872	0.999(0.999,1)	0.29239	1401	0	0.995964	0	0.00104892	0.00298715	rs7154598	1	0.740114	0.00403607	2.84784
UKBB	cg25907965	17	AKAP10	19881916	rs55832890	17	19998396	C	T	0.0735586	0.00101216	0.000386345	0.00879995	0.927936	0.0585581	1.48834e-56	0.00109076	0.000422	0.00974501	0.610753	8	0.00026364	0.00191788	1.00109	1.00026	1.00192	1.001(1,1.002)	0.29239	881	4.17327e-44	0.987283	5.13855e-47	0.00120413	0.0115129	rs72830139	0.485299	0.905314	0.0127171	9.56121
UKBB	cg25341925	1	NPPA	11908058	rs528704	1	11899636	A	G	0.11332	-0.00077605	0.00029818	0.00929994	-0.896644	0.0435394	3.11503e-94	0.000865505	0.000335196	0.00982056	0.519567	20	0.000208521	0.00152249	1.00087	1.00021	1.00152	1.001(1,1.002)	0.293454	1353	3.2962e-82	0.994964	1.73115e-85	0.000518032	0.00451781	rs528705	0.189796	0.897131	0.00503584	8.72111
UKBB	cg00348031	18	NFATC1	77236278	rs893897	18	77236571	G	A	0.489066	-0.000537116	0.000207928	0.00980009	-0.980102	0.0259291	0	0.000548021	0.000212644	0.00996125	0.426737	20	0.000131239	0.000964803	1.00055	1.00013	1.00097	1.001(1,1.001)	0.293893	2125	4.66223e-298	0.996513	3.52177e-301	0.000750012	0.00273669	rs893897	0.518931	0.784894	0.00348671	3.64887
UKBB	cg10087092	20	OPRL1	62711744	rs8121509	20	62712053	C	T	0.454274	0.000606804	0.000207557	0.00350002	-0.178654	0.0327526	4.90696e-08	-0.00339653	0.00131813	0.0099727	0.551871	4	-0.00598006	-0.000812995	0.996609	0.994038	0.999187	0.997(0.994,0.999)	0.293893	1469	0.0169682	0.97495	1.88305e-05	0.00107497	0.00698784	rs8121509	0.569568	0.866676	0.0080628	6.50052
UKBB	cg22955899	14	LGALS3	55617843	rs66871576	14	55629050	T	C	0.407555	-0.000542596	0.000210266	0.00990011	-1.07707	0.0251189	0	0.00050377	0.000195574	0.00999907	0.962733	20	0.000120445	0.000887095	1.0005	1.00012	1.00089	1.001(1,1.001)	0.293893	2090	0	0.994896	0	0.00210921	0.00299438	rs66871576	0.702754	0.58672	0.00510359	1.41967
UKBB	cg14283783	13	FLT1	29069941	rs17086620	13	28964403	G	A	0.084493	-0.000979738	0.000364753	0.00719996	-0.518327	0.0573523	1.6015e-19	0.00189019	0.000734135	0.0100321	0.0612425	11	0.000451285	0.00332909	1.00189	1.00045	1.00333	1.002(1,1.003)	0.293893	1712	3.12446e-12	0.993062	1.76974e-15	0.000556104	0.00638205	rs17086620	0.433128	0.919848	0.00693815	11.4764
	cg21855392	6	HLA-G	29798387	rs445150	6	29646879	C	T	0.262425	-0.000584083	0.000219748	0.00790005	0.352768	0.0340502	3.75987e-25	-0.00165571	0.000643099	0.010036	0.000774828	13	-0.00291618	-0.000395236	0.998346	0.997088	0.999605	0.998(0.997,1)	0.293893
UKBB	cg27003165	1	SH2D1B	162381929	rs164585	1	162392950	G	A	0.419483	-0.00053789	0.000208921	0.01	1.19576	0.0197256	0	-0.000449831	0.000174876	0.0101028	0.991923	20	-0.000792588	-0.000107074	0.99955	0.999208	0.999893	1(0.999,1)	0.294672	1688	0	0.996654	0	0.000752215	0.00259421	rs164584	0.147644	0.775219	0.00334643	3.44877
UKBB	cg25848158	1	S100A10	151966808	rs7523082	1	151848126	A	T	0.39662	0.000553015	0.000211528	0.0089	0.43946	0.0318267	2.28326e-43	0.0012584	0.000489888	0.0102068	0.558187	20	0.00029822	0.00221858	1.00126	1.0003	1.00222	1.001(1,1.002)	0.296524	1160	2.11322e-36	0.996627	9.63848e-40	0.000451645	0.00292142	rs7523082	0.227981	0.866102	0.00337306	6.46839
UKBB	cg24451117	6	MAP3K5	137094444	rs7743709	6	137120388	A	C	0.402584	0.000570735	0.00021318	0.00739997	0.28525	0.0321253	6.72796e-19	0.00200082	0.000780577	0.0103693	0.429237	20	0.000470889	0.00353075	1.002	1.00047	1.00354	1.002(1,1.004)	0.300055	1199	1.86511e-13	0.996071	1.83491e-16	0.000976992	0.00295203	rs7743709	0.124204	0.75134	0.00392903	3.02155
UKBB	cg00963496	6	AGER	32154023	rs9274500	6	32634024	A	T	0.357853	-0.000599373	0.0002086	0.00409996	0.1904	0.0338739	1.90018e-08	-0.00314797	0.00123044	0.010515	0.151953	13	-0.00555963	-0.000736308	0.996857	0.994456	0.999264	0.997(0.994,0.999)	0.302942	740	0.00130547	0.582077	0.000400933	0.178529	0.237688	rs3891174	0.617172	0.571068	0.416216	1.33137
	cg11469594	6	HLA-DOB	32783046	rs7383287	6	32783086	G	A	0.183897	-0.00065155	0.00025288	0.01	-0.786747	0.0376047	3.41212e-97	0.000828157	0.000323853	0.0105519	0.00568981	20	0.000193405	0.00146291	1.00083	1.00019	1.00146	1.001(1,1.001)	0.302942
UKBB	cg19366835	6	IRAK1BP1	79577801	rs10943611	6	79691175	G	A	0.10835	0.00090725	0.000329002	0.00580003	-0.328468	0.0484107	1.16063e-11	-0.00276207	0.00108119	0.0106293	0.0391647	18	-0.0048812	-0.000642938	0.997242	0.995131	0.999357	0.997(0.995,0.999)	0.303974	1772	5.3586e-07	0.988968	2.88955e-09	0.00532718	0.00570465	rs66509445	0.0255177	0.517109	0.0110318	1.07086
UKBB	cg27539060	6	MAP3K5	137112464	rs10223557	6	137136127	T	G	0.440358	0.000592308	0.000210114	0.00479999	0.187805	0.0317304	3.24353e-09	0.00315385	0.0012392	0.0109258	0.89637	8	0.000725018	0.00558268	1.00316	1.00073	1.0056	1.003(1.001,1.006)	0.31006	1199	9.08429e-05	0.994924	8.93722e-08	0.000974805	0.00401069	rs10223557	0.050143	0.804472	0.0049855	4.11435
UKBB	cg10599345	6	MAP3K5	137114243	rs3903660	6	137119578	C	T	0.402584	0.000574415	0.000213187	0.00710003	0.25291	0.0326294	9.11889e-15	0.00227122	0.000892415	0.0109268	0.609325	19	0.000522087	0.00402035	1.00227	1.00052	1.00403	1.002(1.001,1.004)	0.31006	1199	8.83541e-10	0.995242	8.69236e-13	0.000975347	0.00378235	rs9494573	0.0726191	0.794996	0.00475769	3.87795
UKBB	cg04306507	14	LGALS3	55594613	rs8011834	14	55625977	C	A	0.423459	-0.000532726	0.000209403	0.0109999	1.10574	0.0237731	0	-0.000481782	0.000189661	0.0110781	0.942491	20	-0.000853518	-0.000110046	0.999518	0.999147	0.99989	1(0.999,1)	0.313138	2090	0	0.995347	0	0.00211062	0.00254241	rs8011834	0.63933	0.546399	0.00465303	1.20458
UKBB	cg04933135	6	AGER	32150063	rs542418	6	31836442	G	A	0.327038	-0.000595746	0.000217055	0.0061	0.228122	0.0342705	2.80398e-11	-0.00261152	0.0010292	0.0111667	0.0487672	20	-0.00462875	-0.000594288	0.997392	0.995382	0.999406	0.997(0.995,0.999)	0.314429	740	7.10912e-06	0.069742	2.18334e-06	0.0205093	0.909739	rs1150757	0.248377	0.977953	0.930249	44.3575
UKBB	cg01981252	6	ULBP1	150286646	rs62441825	6	150283907	A	C	0.147117	-0.000834949	0.000311939	0.00739997	0.380359	0.049259	1.14871e-14	-0.00219516	0.000867993	0.0114386	0.765451	4	-0.00389643	-0.000493894	0.997807	0.996111	0.999506	0.998(0.996,1)	0.320543	2256	0.889053	0.110096	0.000724918	8.97345e-05	3.59221e-05	rs581695	0.0331448	0.285875	0.000125657	0.400315
	cg24631716	6	HSPA1L	31781967	rs707938	6	31729359	G	A	0.319085	-0.000598812	0.000221726	0.00690001	-0.252005	0.0351695	7.7534e-13	0.00237619	0.000940267	0.0114994	0.00865904	14	0.000533267	0.00421911	1.00238	1.00053	1.00423	1.002(1.001,1.004)	0.320543
UKBB	cg24868150	2	GDF7	20861653	rs13382862	2	20882449	A	G	0.343936	-0.000555775	0.000215735	0.01	0.433584	0.0334879	2.42751e-38	-0.00128182	0.000507316	0.0115152	0.233841	20	-0.00227616	-0.000287481	0.998719	0.997726	0.999713	0.999(0.998,1)	0.320543	1697	7.70508e-31	0.994371	1.74746e-33	0.00225179	0.00337748	rs13382862	0.857094	0.599985	0.00562927	1.4999
UKBB	cg01548905	6	IRAK1BP1	79577640	rs73466226	6	79808319	A	G	0.107356	0.000923839	0.000330537	0.00519996	0.284536	0.0484574	4.30883e-09	0.00324683	0.00128656	0.0116141			0.000725172	0.00576849	1.00325	1.00073	1.00579	1.003(1.001,1.006)	0.322071	1772	0.000686426	0.988387	3.70146e-06	0.00532415	0.0055989	rs73466226	0.195466	0.512577	0.0109231	1.05161
UKBB	cg11074353	6	VIP	153066907	rs2756117	6	153066908	A	G	0.134195	0.000825623	0.000326989	0.012	-1.94733	0.0355318	0	-0.000423977	0.000168095	0.0116607	0.359509	20	-0.000753443	-9.45108e-05	0.999576	0.999247	0.999905	1(0.999,1)	0.322142	2003	0.689551	0.309491	0.000588426	0.000263997	0.000106131	rs1292833	0.144622	0.286741	0.000370127	0.402015
UKBB	cg02847674	1	NPPA	11905866	rs528704	1	11899636	A	G	0.11332	-0.00077605	0.00029818	0.00929994	-0.465596	0.0462177	7.20122e-24	0.00166679	0.000661454	0.0117393	0.441561	12	0.00037034	0.00296324	1.00167	1.00037	1.00297	1.002(1,1.003)	0.32308	1353	9.51651e-17	0.995095	4.99802e-20	0.000518231	0.00438702	rs528705	0.46802	0.894352	0.00490525	8.46538
UKBB	cg13751417	9	VAV2	136814406	rs503596	9	136810524	A	G	0.389662	0.000590195	0.000210292	0.005	-0.180726	0.0317354	1.2354e-08	-0.00326569	0.00129723	0.0118213	0.548089	6	-0.00580826	-0.000723119	0.99674	0.994209	0.999277	0.997(0.994,0.999)	0.32308	1898	0.0050155	0.988108	1.01753e-05	0.00199977	0.00486608	rs503596	0.636562	0.708737	0.00686586	2.43332
UKBB	cg19877064	3	TGFBR2	30435467	rs58752900	3	30435473	G	T	0.0795229	0.000894947	0.000335377	0.00759994	-0.402352	0.0530417	3.30993e-14	-0.00222429	0.000883613	0.011827	0.475097	8	-0.00395617	-0.000492409	0.997778	0.996052	0.999508	0.998(0.996,1)	0.32308	1668	0.851975	0.147459	0.000452084	7.82103e-05	3.59574e-05	rs75467922	0.0490212	0.314953	0.000114168	0.459753
UKBB	cg18424091	6	HSPA1L	31781814	rs707938	6	31729359	G	A	0.319085	-0.000598812	0.000221726	0.00690001	-0.241167	0.0352269	7.58937e-12	0.00248298	0.000988339	0.0119957	0.0269354	17	0.000545836	0.00442012	1.00249	1.00055	1.00443	1.002(1.001,1.004)	0.32647	578	0.000759247	0.334241	0.000199527	0.0872598	0.57754	rs1265888	0.203653	0.868743	0.6648	6.61863
UKBB	cg11586857	6	LTA	31540136	rs2229094	6	31540556	C	T	0.287276	0.000640524	0.000237156	0.00690001	0.258052	0.0380042	1.12069e-11	0.00248215	0.000989058	0.0120864	0.201122	11	0.000543596	0.0044207	1.00249	1.00054	1.00443	1.002(1.001,1.004)	0.326748	110	0.819634	0.0136745	0.154651	0.00257067	0.00947067	rs433061	0.232316	0.786513	0.0120413	3.68413
UKBB	cg19872936	14	ESRRB	76932055	rs2921451	14	76939920	A	G	0.419483	-0.000557735	0.000211923	0.00850002	0.273283	0.0329692	1.14174e-16	-0.00204087	0.000813619	0.0121285	0.79007	8	-0.00363556	-0.000446177	0.997961	0.996371	0.999554	0.998(0.996,1)	0.326748	1898	1.56747e-10	0.995986	1.36797e-13	0.00086607	0.00314761	rs2921451	0.655836	0.78422	0.00401368	3.63436
UKBB	cg20943084	5	CD14	140012769	rs72800905	5	140004909	G	C	0.236581	-0.000646373	0.000248438	0.00929994	0.365284	0.0388262	5.04763e-21	-0.00176951	0.00070565	0.0121544	0.65953	16	-0.00315258	-0.000386436	0.998232	0.996852	0.999614	0.998(0.997,1)	0.326748	966	1.06819e-14	0.99722	5.78188e-18	0.000537531	0.00224223	rs72800905	0.502213	0.806627	0.00277976	4.17136
UKBB	cg01777121	3	WNT5A	55517224	rs504849	3	55522939	C	T	0.502982	-0.000525101	0.000205574	0.0109999	-0.414624	0.031769	6.25293e-39	0.00126645	0.000505215	0.0121844	0.75781	20	0.000276229	0.00225667	1.00127	1.00028	1.00226	1.001(1,1.002)	0.326748	1280	0.934716	0.0649576	0.000292207	2.02924e-05	1.43084e-05	rs1515959	0.0242672	0.413528	3.46008e-05	0.70511
UKBB	cg07950803	1	CD1A	158223934	rs411089	1	158224825	T	C	0.261431	-0.000572755	0.000227016	0.012	0.686723	0.0346785	2.83065e-87	-0.000834041	0.000333251	0.0123236	0.090914	20	-0.00148721	-0.000180869	0.999166	0.998514	0.999819	0.999(0.999,1)	0.329273	1309	0.856704	0.142531	0.000622477	0.000103523	3.9293e-05	rs12077075	0.0708305	0.27513	0.000142816	0.379559
UKBB	cg27622506	3	THRB	24537160	rs4858522	3	23685780	T	C	0.0974155	0.000975156	0.000353959	0.00589997	0.308965	0.052464	3.88332e-09	0.0031562	0.00126479	0.0125803			0.000677212	0.00563519	1.00316	1.00068	1.00565	1.003(1.001,1.006)	0.334486	2186	0.863032	0.135368	0.00127748	0.000200253	0.000121737	rs58392245	0.0474872	0.378077	0.00032199	0.607917
UKBB	cg10859329	14	BMP4	54413218	rs7154598	14	54410599	T	C	0.498012	0.000540976	0.000208743	0.00959997	-0.307408	0.0333974	3.43151e-20	-0.0017598	0.000705444	0.01261	0.11318	17	-0.00314247	-0.00037713	0.998242	0.996862	0.999623	0.998(0.997,1)	0.334486	1401	1.2008e-13	0.995955	1.26825e-16	0.0010489	0.00299577	rs7154598	0.977547	0.740671	0.00404467	2.8561
UKBB	cg06648029	3	NR1I2	119499749	rs3814055	3	119500035	T	C	0.365805	0.000530498	0.000212522	0.0129999	0.985793	0.0270312	3.47592e-291	0.000538143	0.000216089	0.0127608	0.320474	20	0.000114609	0.000961677	1.00054	1.00011	1.00096	1.001(1,1.001)	0.337263	1659	6.36587e-276	0.992735	3.1545e-278	0.00491698	0.0023476	rs3814055	0.888988	0.323157	0.00726459	0.477448
UKBB	cg23104439	14	BMP4	54412780	rs2147105	14	54406065	C	T	0.464215	0.000541056	0.00020888	0.00959997	-0.292129	0.0328336	5.7239e-19	-0.00185211	0.000744712	0.0128819	0.254397	17	-0.00331175	-0.000392474	0.99815	0.996694	0.999608	0.998(0.997,1)	0.339238	1401	5.15686e-13	0.995901	5.44651e-16	0.00104879	0.00304995	rs2147105	0.296507	0.744119	0.00409874	2.90807
UKBB	cg14611152	9	DAB2IP	124463026	rs10985343	9	124415691	C	T	0.23161	-0.000588984	0.000233867	0.012	-0.542787	0.0356614	2.58244e-52	0.00108511	0.000436722	0.012967	0.753251	20	0.000229135	0.00194109	1.00109	1.00023	1.00194	1.001(1,1.002)	0.340038	974	0.871602	0.123873	0.00376457	0.000534799	0.000225255	rs10985242	0.195458	0.296368	0.000760054	0.421197
UKBB	cg23234261	14	LGALS3	55582407	rs8011834	14	55625977	C	A	0.423459	-0.000532726	0.000209403	0.0109999	0.383105	0.0334111	1.94558e-30	-0.00139055	0.000559886	0.0130051	0.894686	20	-0.00248793	-0.000293173	0.99861	0.997515	0.999707	0.999(0.998,1)	0.340038	2090	2.49222e-24	0.995073	5.29108e-27	0.00210976	0.00281769	rs8011834	0.0966843	0.571835	0.00492746	1.33555
UKBB	cg10210739	1	S1PR1	101703628	rs17419302	1	101726878	T	A	0.326044	-0.000628635	0.000231493	0.00659994	-0.222089	0.036292	9.38632e-10	0.00283055	0.00114036	0.0130592	0.398425	10	0.000595444	0.00506566	1.00283	1.0006	1.00508	1.003(1.001,1.005)	0.340236	1816	0.000416289	0.994008	1.24049e-06	0.0029594	0.00261541	rs17419302	0.854574	0.469148	0.0055748	0.883763
UKBB	cg00359661	6	BMP6	7725787	rs34816694	6	7699551	A	G	0.457256	0.00052671	0.000208157	0.0109999	0.39121	0.0316789	4.91743e-35	0.00134636	0.00054314	0.0131807	0.392678	13	0.000281806	0.00241091	1.00135	1.00028	1.00241	1.001(1,1.002)	0.342184	1485	0.855907	0.0610722	0.0729685	0.00520172	0.00485049	rs9502515	0.333292	0.482529	0.0100522	0.932477
UKBB	cg18273401	14	LGALS3	55600338	rs72718804	14	55630610	A	G	0.407555	-0.000530346	0.000210213	0.012	0.415166	0.0330937	4.22459e-36	-0.00127743	0.000516472	0.0133842	0.750329	20	-0.00228972	-0.000265145	0.998723	0.997713	0.999735	0.999(0.998,1)	0.34544	2090	1.00113e-29	0.995259	2.12545e-32	0.00211034	0.00263108	rs72718804	0.0963929	0.554913	0.00474142	1.24675
UKBB	cg08471739	3	PLXND1	129312902	rs62267580	3	129319049	A	G	0.0984095	0.000897463	0.000355429	0.012	0.707128	0.0577703	1.89249e-34	0.00126917	0.000513221	0.0134005	0.252879	20	0.000263257	0.00227508	1.00127	1.00026	1.00228	1.001(1,1.002)	0.34544	1120	5.44238e-26	0.989647	3.6021e-28	0.00654629	0.00380683	rs62267580	0.0704084	0.367699	0.0103531	0.581526
UKBB	cg15804973	6	MAP3K5	137114513	rs9376230	6	137102365	C	A	0.397614	0.000536781	0.000213858	0.012	-0.463678	0.0326771	1.06147e-45	-0.00115766	0.000468381	0.0134503	0.820904	20	-0.00207569	-0.000239633	0.998843	0.997926	0.99976	0.999(0.998,1)	0.345508	1199	9.98719e-39	0.996191	9.8255e-42	0.000977231	0.00283185	rs9376230	0.123561	0.743447	0.00380908	2.89783
UKBB	cg14019050	9	ABCA1	107690770	rs1800976	9	107690709	G	C	0.485089	0.000519268	0.000209848	0.0129999	-0.946391	0.0265362	1.42217e-278	-0.000548682	0.000222268	0.0135657	0.0811634	20	-0.000984327	-0.000113037	0.999451	0.999016	0.999887	0.999(0.999,1)	0.347255	2270	5.54695e-264	0.996749	5.68176e-267	0.00101874	0.0022324	rs1800976	0.99516	0.686651	0.00325114	2.19133
UKBB	cg04188764	6	MICA	31380491	rs2523578	6	31328542	G	A	0.201789	-0.000623579	0.000226653	0.00589997	-0.19012	0.0343276	3.05238e-08	0.00327992	0.00133115	0.0137404			0.000670866	0.00588897	1.00329	1.00067	1.00591	1.003(1.001,1.006)	0.350423	11	0.999306	0.000688383	5.45569e-06	3.52747e-09	2.30743e-07	rs142090224	0.249102	0.984943	2.3427e-07	65.4131
UKBB	cg19524723	18	TNFRSF11A	60052048	rs9948182	18	60047489	A	G	0.332008	0.000588163	0.000219825	0.00749998	0.219227	0.0347878	2.94146e-10	0.00268289	0.00108936	0.0137852	0.903278	6	0.000547744	0.00481804	1.00269	1.00055	1.00483	1.003(1.001,1.005)	0.350423	921	0.878839	0.120657	0.000403515	5.53539e-05	4.50839e-05	rs3786327	0.115187	0.448874	0.000100438	0.814466
UKBB	cg04133410	9	PTCH1	98271957	rs28493225	9	98226307	T	C	0.0984095	-0.000926469	0.000359571	0.01	-0.448366	0.0551482	4.2858e-16	0.00206632	0.000841268	0.0140415	0.0211921	14	0.000417435	0.00371521	1.00207	1.00042	1.00372	1.002(1,1.004)	0.355701	1450	4.61378e-10	0.996753	4.39213e-13	0.000946566	0.0023009	rs28493225	0.166628	0.708522	0.00324747	2.43079
UKBB	cg17107501	10	SLIT1	98982314	rs61152254	10	99051988	G	A	0.082505	0.000917339	0.000372493	0.0140001	-1.34818	0.0489136	3.13637e-167	-0.000680428	0.000277394	0.0141698	0.305164	20	-0.00122412	-0.000136736	0.99932	0.998777	0.999863	0.999(0.999,1)	0.357714	1404	2.61224e-146	0.994382	4.8762e-149	0.00185242	0.00376517	rs61152254	0.255134	0.670246	0.00561759	2.03256
UKBB	cg11630242	17	AKAP10	19881632	rs56267204	17	19995330	T	C	0.0735586	0.000985638	0.000384823	0.01	0.501758	0.059319	2.70525e-17	0.00196437	0.000801338	0.0142317	0.138769	4	0.000393748	0.00353499	1.00197	1.00039	1.00354	1.002(1,1.004)	0.358043	881	1.6858e-10	0.983908	2.07573e-13	0.00119659	0.0148956	rs72830139	0.497642	0.925642	0.0160922	12.4484
UKBB	cg14605948	9	PTCH1	98315342	rs28446321	9	98266855	A	T	0.0984095	-0.000899756	0.00036319	0.0129999	0.868406	0.0549765	3.31836e-56	-0.0010361	0.000423338	0.014387	0.0328897	20	-0.00186584	-0.000206358	0.998964	0.998136	0.999794	0.999(0.998,1)	0.359161	1450	2.88621e-45	0.996988	2.74755e-48	0.000947027	0.00206475	rs28446321	0.22722	0.685559	0.00301178	2.18025
UKBB	cg09517766	10	CXCL12	44894102	rs2781546	10	44894310	A	G	0.240557	-0.00057691	0.000230459	0.012	-0.413226	0.0360153	1.79031e-30	0.00139611	0.000570827	0.0144542	0.156876	20	0.000277289	0.00251493	1.0014	1.00028	1.00252	1.001(1,1.003)	0.359161	1179	0.363102	0.636389	0.000130678	0.000228882	0.000149679	rs10751330	0.0884383	0.39539	0.000378561	0.653958
UKBB	cg13461049	9	PTCH1	98213755	rs28394554	9	98228225	T	C	0.223658	-0.000627173	0.000242578	0.00969996	-0.288069	0.0385919	8.36211e-14	0.00217716	0.000891165	0.0145636	0.385528	16	0.000430477	0.00392384	1.00218	1.00043	1.00393	1.002(1,1.004)	0.359161	1450	1.58581e-08	0.99603	1.50963e-11	0.000945155	0.00302447	rs28394554	0.103833	0.761903	0.00396962	3.19997
UKBB	cg09914480	11	SAA2	18268064	rs1869784	11	18271328	A	T	0.207753	0.000718784	0.000267178	0.00710003	-0.233462	0.040028	5.4612e-09	-0.00307881	0.00126029	0.0145687	0.92542	4	-0.00554898	-0.000608642	0.996926	0.994466	0.999392	0.997(0.994,0.999)	0.359161	1816	0.00390356	0.990094	3.75501e-06	0.000947365	0.00505153	rs1869784	0.811087	0.842077	0.0059989	5.33219
	cg24216966	6	LTA	31540121	rs2229094	6	31540556	C	T	0.287276	0.000640524	0.000237156	0.00690001	0.21636	0.0377888	1.03122e-08	0.00296045	0.00121195	0.0145772	0.00117868	12	0.000585028	0.00533587	1.00296	1.00059	1.00535	1.003(1.001,1.005)	0.359161
UKBB	cg23837191	18	NFATC1	77335239	rs3852840	18	77326759	A	G	0.082505	-0.000918547	0.000369229	0.0129999	0.74458	0.0587557	8.40273e-37	-0.00123364	0.000505354	0.0146406	0.925845	3	-0.00222413	-0.000243146	0.998767	0.997778	0.999757	0.999(0.998,1)	0.359161	2125	9.55014e-27	0.995404	7.21401e-30	0.000748062	0.00384807	rs3852840	0.683849	0.837241	0.00459614	5.14406
UKBB	cg01217876	17	RHBDF2	74498163	rs4647859	17	74498762	C	T	0.239563	0.000602125	0.000245171	0.0140001	0.79224	0.0358469	3.11569e-108	0.000760029	0.00031137	0.0146501	0.592052	18	0.000149744	0.00137031	1.00076	1.00015	1.00137	1.001(1,1.001)	0.359161	1867	0.864065	0.134974	0.000776907	0.000121297	6.25967e-05	rs62086795	0.0327359	0.340397	0.000183893	0.516063
UKBB	cg20690922	17	RHBDF2	74498083	rs4647859	17	74498762	C	T	0.239563	0.000602125	0.000245171	0.0140001	0.7835	0.0359905	4.50403e-105	0.000768507	0.000314903	0.0146687	0.500873	19	0.000151297	0.00138572	1.00077	1.00015	1.00139	1.001(1,1.001)	0.359161	1867	0.846048	0.152974	0.000760707	0.000137464	7.93909e-05	rs77184089	0.210502	0.366101	0.000216855	0.577538
UKBB	cg04857420	8	TNFRSF11B	119964630	rs12679857	8	119977337	G	A	0.322068	-0.000575616	0.000224542	0.01	0.277301	0.0350388	2.49036e-15	-0.00207578	0.000851161	0.0147377	0.0117996	20	-0.00374406	-0.000407504	0.997926	0.996263	0.999593	0.998(0.996,1)	0.359648	1469	0.909908	0.0857412	0.00384344	0.000362025	0.00014489	rs4375038	0.0923776	0.285827	0.000506915	0.400221
UKBB	cg22276685	3	NR1I2	119500902	rs3814055	3	119500035	T	C	0.365805	0.000530498	0.000212522	0.0129999	0.360007	0.032592	2.29523e-28	0.00147358	0.000605214	0.0148998	0.420324	20	0.000287361	0.0026598	1.00147	1.00029	1.00266	1.001(1,1.003)	0.362152	1659	1.12073e-21	0.992843	5.55361e-24	0.00491762	0.00223948	rs3814055	0.578591	0.312903	0.0071571	0.455399
UKBB	cg02216246	11	FLI1	128564756	rs617274	11	128569569	T	C	0.426441	0.000535051	0.000209514	0.0109999	-0.259009	0.0323294	1.13267e-15	-0.00206576	0.000849008	0.0149682	0.392238	5	-0.00372982	-0.000401704	0.997936	0.996277	0.999598	0.998(0.996,1)	0.362152	1742	3.31888e-10	0.997227	1.25806e-13	0.000375613	0.00239744	rs617274	0.168511	0.864549	0.00277305	6.38273
	cg20573242	4	CCNA2	122745356	rs1507994	4	122749541	T	C	0.349901	0.000545677	0.000220067	0.0129999	0.400674	0.0318969	3.43684e-36	0.0013619	0.00055984	0.0149886	0.00624915	20	0.000264614	0.00245919	1.00136	1.00026	1.00246	1.001(1,1.002)	0.362152
UKBB	cg27413008	16	IL27	28519597	rs4788083	16	28545449	G	A	0.353877	0.00051566	0.000209351	0.0140001	-0.485809	0.0323925	7.61582e-51	-0.00106145	0.000436706	0.0150749	0.92936	20	-0.00191739	-0.000205506	0.998939	0.998084	0.999795	0.999(0.998,1)	0.362534	1065	2.85474e-17	0.989059	3.12575e-19	0.0108294	0.000111259	rs2726039	0.991887	0.0101693	0.0109407	0.0102738
UKBB	cg09066997	16	BCAR1	75300724	rs11149811	16	75300708	C	G	0.173956	0.000633259	0.000256511	0.0140001	-0.537354	0.0391464	7.01712e-43	-0.00117848	0.000485018	0.0151089	0.929863	20	-0.00212912	-0.000227845	0.998822	0.997873	0.999772	0.999(0.998,1)	0.362534	2008	1.577e-34	0.99626	1.65811e-37	0.0010448	0.00269555	rs11149811	0.980062	0.720667	0.00374035	2.57996
UKBB	cg19306368	1	JUN	59235016	rs2760495	1	59238412	T	A	0.0984095	0.000829226	0.000328453	0.012	0.481114	0.054091	5.86704e-19	0.00172355	0.000709661	0.015153	0.364191	6	0.000332614	0.00311449	1.00173	1.00033	1.00312	1.002(1,1.003)	0.362534	1980	2.01248e-12	0.993851	5.4434e-15	0.00268472	0.00346451	rs2760495	0.141826	0.563405	0.00614923	1.29045
	cg13709449	9	PTCH1	98272731	rs2282043	9	98212608	T	C	0.0944334	-0.000935019	0.000361967	0.00980009	-0.399157	0.0562851	1.32472e-12	0.00234248	0.000965114	0.0152176	0.0048164	11	0.000450857	0.0042341	1.00235	1.00045	1.00424	1.002(1,1.004)	0.362893
UKBB	cg05835982	3	TRH	129693791	rs11705868	3	129694113	C	T	0.313121	0.00058326	0.000223605	0.00909997	0.220385	0.0334464	4.42218e-11	0.00264655	0.00109122	0.015295	0.0893549	14	0.000507759	0.00478534	1.00265	1.00051	1.0048	1.003(1.001,1.005)	0.363354	1120	1.60805e-05	0.989798	1.06431e-07	0.00654746	0.00363828	rs11705868	0.313546	0.357193	0.0101857	0.555678
UKBB	cg25574175	3	NR1I2	119500929	rs3814055	3	119500035	T	C	0.365805	0.000530498	0.000212522	0.0129999	0.333985	0.0328179	2.51437e-24	0.00158839	0.000655184	0.0153362	0.422417	18	0.000304229	0.00287255	1.00159	1.0003	1.00288	1.002(1,1.003)	0.363354	1659	7.03006e-18	0.992953	3.48362e-20	0.00491828	0.00212861	rs3814055	0.542665	0.302063	0.00704689	0.432795
UKBB	cg09487078	6	CCR6	167525398	rs6907666	6	167523395	A	G	0.388668	-0.000541477	0.000210875	0.01	0.232159	0.0327872	1.43338e-12	-0.00233235	0.000966202	0.0157811	0.428992	20	-0.00422611	-0.000438594	0.99767	0.995783	0.999562	0.998(0.996,1)	0.372688	2211	4.40618e-08	0.987855	4.84561e-10	0.0108625	0.00128275	rs6907666	0.0528398	0.105618	0.0121452	0.11809
UKBB	cg03528325	1	CD1A	158223921	rs440419	1	158225396	T	G	0.260437	-0.000555114	0.000226951	0.0140001	0.514287	0.0359517	2.03763e-46	-0.00107939	0.000447697	0.01591	0.0328143	20	-0.00195688	-0.000201904	0.998921	0.998045	0.999798	0.999(0.998,1)	0.374524	1309	0.934406	0.0648377	0.000678935	4.70808e-05	2.99818e-05	rs12077075	0.101881	0.389058	7.70626e-05	0.636816
UKBB	cg19620294	8	TNFRSF11B	119964729	rs12679857	8	119977337	G	A	0.322068	-0.000575616	0.000224542	0.01	0.247482	0.0350876	1.7478e-12	-0.00232589	0.000965374	0.0159825	0.918508	16	-0.00421802	-0.000433757	0.997677	0.995791	0.999566	0.998(0.996,1)	0.375025	1470	0.936122	0.0595583	0.00395427	0.000251466	0.000114025	rs6986529	0.0801067	0.311978	0.000365491	0.453441
UKBB	cg15504747	3	PLXND1	129312979	rs1108584	3	129320301	G	A	0.125249	0.00080263	0.000328717	0.015	0.708568	0.0536275	7.40371e-40	0.00113275	0.000471772	0.0163481	0.0622711	16	0.000208077	0.00205742	1.00113	1.00021	1.00206	1.001(1,1.002)	0.382378	1120	4.44917e-30	0.990278	2.94474e-32	0.0065511	0.00317077	rs1108584	0.975123	0.326148	0.00972188	0.484006
UKBB	cg06553792	17	SSTR2	71128239	rs9900320	17	71131811	T	C	0.498012	0.000509462	0.000206804	0.0140001	0.335204	0.0319024	8.00517e-26	0.00151986	0.00063368	0.0164641	0.784162	20	0.000277847	0.00276187	1.00152	1.00028	1.00277	1.002(1,1.003)	0.383866	1260	0.928077	0.0695596	0.00206053	0.000154289	0.000148935	rs11869520	0.111839	0.491172	0.000303223	0.965301
UKBB	cg26922678	6	HLA-E	30420981	rs1265050	6	31080741	A	G	0.493042	0.000502569	0.000206271	0.015	0.40486	0.0312331	1.99518e-38	0.00124134	0.000518409	0.0166422	0.0212983	20	0.000225258	0.00225742	1.00124	1.00023	1.00226	1.001(1,1.002)	0.385757	21	0.00126201	0.997896	7.92085e-07	0.000626104	0.000214665	rs1611430	0.984607	0.255319	0.000840769	0.342858
UKBB	cg05685892	6	HLA-E	30421091	rs1265050	6	31080741	A	G	0.493042	0.000502569	0.000206271	0.015	0.401529	0.0310466	2.92733e-38	0.00125164	0.00052275	0.0166506	0.022083	20	0.00022705	0.00227623	1.00125	1.00023	1.00228	1.001(1,1.002)	0.385757	21	0.00412038	0.995032	2.58611e-06	0.000624301	0.000220564	rs1611430	0.946963	0.261064	0.000844864	0.353297
	cg03555881	6	HLA-C	31275551	rs35303934	6	31234222	A	G	0.125249	0.000731788	0.000302757	0.016	-0.848675	0.0503898	1.1969e-63	-0.000862271	0.000360396	0.016731	0.000278346	20	-0.00156865	-0.000155895	0.999138	0.998433	0.999844	0.999(0.998,1)	0.386395
UKBB	cg14131536	2	ZAP70	98340921	rs1463173	2	98307823	C	T	0.367793	0.0005323	0.000216357	0.0140001	0.340671	0.0336321	4.09442e-24	0.0015625	0.000653556	0.0168129	0.486187	20	0.00028153	0.00284347	1.00156	1.00028	1.00285	1.002(1,1.003)	0.387066	1137	7.53555e-18	0.997402	4.93576e-21	0.000651348	0.00194661	rs1463173	0.341009	0.749285	0.00259796	2.98859
UKBB	cg05710753	3	AGTR1	148415443	rs275653	3	148415545	G	A	0.170974	-0.000675502	0.00026536	0.0109999	-0.27579	0.0404844	9.60779e-12	0.00244933	0.00102716	0.0170996	0.215462	20	0.000436096	0.00446256	1.00245	1.00044	1.00447	1.002(1,1.004)	0.392434	1387	0.894543	0.104033	0.00114872	0.000133452	0.000142001	rs4456805	0.473641	0.515518	0.000275453	1.06406
UKBB	cg11370064	3	ROBO1	78318277	rs9309796	3	78310110	C	T	0.316103	0.000530284	0.000219115	0.016	-0.437208	0.033557	8.39154e-39	-0.00121289	0.000509742	0.0173401	0.41428	12	-0.00221198	-0.000213796	0.998788	0.99779	0.999786	0.999(0.998,1)	0.396709	1186	3.92995e-08	0.998889	3.78065e-11	0.00096079	0.000149828	rs1913082	0.128432	0.134905	0.00111062	0.155943
UKBB	cg15946590	6	HLA-E	30421089	rs1265050	6	31080741	A	G	0.493042	0.000502569	0.000206271	0.015	0.330115	0.0315524	1.28526e-25	0.00152241	0.000641565	0.0176464	0.0207009	20	0.000264943	0.00277988	1.00152	1.00026	1.00278	1.002(1,1.003)	0.401931	21	1.23167e-09	0.998922	7.73042e-13	0.000626512	0.000451135	rs149798129	0.971899	0.41863	0.00107765	0.720074
UKBB	cg18010752	3	WNT5A	55518091	rs815540	3	55517047	G	A	0.502982	-0.000522044	0.000206546	0.0109999	0.218614	0.0317951	6.16789e-12	-0.00238797	0.00100661	0.0176782	0.667087	14	-0.00436093	-0.000415014	0.997615	0.995649	0.999585	0.998(0.996,1)	0.401931	1279	0.941402	0.0582659	0.000294191	1.81889e-05	1.93868e-05	rs4955876	0.0648012	0.515941	3.75757e-05	1.06586
UKBB	cg05053544	17	GALR2	74072448	rs2665964	17	74021304	A	G	0.321074	0.00057674	0.000227509	0.0109999	0.241122	0.0360555	2.26991e-11	0.0023919	0.00100906	0.0177675	0.0930381	9	0.000414142	0.00436966	1.00239	1.00041	1.00438	1.002(1,1.004)	0.402115	1331	6.19484e-06	0.998497	1.90092e-09	0.000305202	0.00119173	rs2665964	0.530936	0.796115	0.00149693	3.90472
UKBB	cg11304234	11	IL18	112034801	rs10891343	11	112080384	T	C	0.487078	0.000526641	0.000207211	0.0109999	0.211074	0.0321845	5.44463e-11	0.00249505	0.00105284	0.0177961	0.275019	17	0.000431484	0.00455862	1.0025	1.00043	1.00457	1.002(1,1.005)	0.402115	1053	5.23739e-05	0.997069	1.97775e-08	0.000374009	0.00250478	rs10891343	0.994143	0.870081	0.00287879	6.6971
UKBB	cg26860750	10	SLIT1	98955810	rs793515	10	98988469	C	A	0.263419	0.000559124	0.000225848	0.0129999	0.264449	0.0339162	6.33323e-15	0.0021143	0.000896047	0.0182955	0.53695	20	0.000358048	0.00387055	1.00212	1.00036	1.00388	1.002(1,1.004)	0.412127	1404	2.4883e-09	0.990994	4.64484e-12	0.0018427	0.00716375	rs793518	0.0695722	0.795402	0.00900645	3.88764
UKBB	cg21737444	22	LGALS1	38071591	rs62236671	22	38069305	A	G	0.338966	0.000515135	0.000217687	0.0179999	0.738472	0.0307571	2.19743e-127	0.000697569	0.000296209	0.0185231	0.40234	20	0.000116999	0.00127814	1.0007	1.00012	1.00128	1.001(1,1.001)	0.415612	1168	1.79354e-116	0.997823	7.35211e-120	0.000407259	0.00176969	rs62236671	0.995129	0.812922	0.00217695	4.34536
UKBB	cg21506299	6	MAP3K5	137105225	rs9321570	6	137095679	G	C	0.402584	0.00053175	0.000213547	0.0129999	0.236641	0.0327545	5.02251e-13	0.00224707	0.000954505	0.0185637	0.728967	13	0.00037624	0.0041179	1.00225	1.00038	1.00413	1.002(1,1.004)	0.415612	1199	1.57957e-07	0.996232	1.554e-10	0.000977311	0.00279092	rs9321570	0.193676	0.740645	0.00376823	2.85571
UKBB	cg17232357	15	SMAD6	67012832	rs2439399	15	67013681	A	G	0.16004	-0.000656952	0.00027564	0.017	0.626169	0.0424416	2.91445e-49	-0.00104916	0.000445908	0.0186293	0.553838	19	-0.00192314	-0.00017518	0.998951	0.998079	0.999825	0.999(0.998,1)	0.415809	2247	9.62967e-41	0.99595	1.07068e-43	0.00110441	0.00294528	rs2439399	0.182625	0.727285	0.00404969	2.66683
UKBB	cg10587082	1	PLXNA2	208293478	rs4844645	1	208293513	A	G	0.0715706	0.000880657	0.000364871	0.016	0.608267	0.058458	2.34768e-25	0.00144781	0.00061578	0.0187137	0.383369	12	0.000240881	0.00265474	1.00145	1.00024	1.00266	1.001(1,1.003)	0.416422	1092	0.963137	0.0365698	0.000272701	1.03441e-05	1.02005e-05	rs116059019	0.0628023	0.496505	2.05446e-05	0.986117
UKBB	cg01264106	22	LGALS1	38071602	rs62236671	22	38069305	A	G	0.338966	0.000515135	0.000217687	0.0179999	0.628127	0.0321703	6.7225e-85	0.000820113	0.000349101	0.0188132	0.257059	20	0.000135875	0.00150435	1.00082	1.00014	1.00151	1.001(1,1.002)	0.417368	1168	1.62942e-75	0.998068	6.67932e-79	0.000407605	0.00152402	rs62236671	0.908366	0.788983	0.00193162	3.73896
UKBB	cg27272246	3	SCN5A	38664451	rs78615060	3	38664717	G	A	0.209742	-0.000597006	0.000254543	0.0189998	-1.55757	0.0188279	0	0.000383293	0.000163489	0.0190546	0.243229	20	6.28546e-05	0.000703731	1.00038	1.00006	1.0007	1(1,1.001)	0.421446	1375	0	0.99738	0	0.00056343	0.00205619	rs72862756	0.516934	0.784919	0.00261962	3.6494
UKBB	cg11752250	14	ARG2	68089471	rs67778250	14	68088616	A	C	0.247515	0.000594511	0.000240265	0.0129999	0.289254	0.0398243	3.77896e-13	0.00205533	0.000877515	0.0191699	0.904845	14	0.000335401	0.00377526	1.00206	1.00034	1.00378	1.002(1,1.004)	0.422719	564	0.969587	0.0284019	0.00185648	5.42812e-05	0.000100351	rs10047902	0.023204	0.648967	0.000154633	1.84873
UKBB	cg26534425	11	IL18	112034925	rs10891343	11	112080384	T	C	0.487078	0.000526641	0.000207211	0.0109999	0.195636	0.0325873	1.93172e-09	0.00269194	0.00115017	0.0192594	0.517721	10	0.000437607	0.00494627	1.0027	1.00044	1.00496	1.003(1,1.005)	0.423418	1053	0.000257116	0.998715	9.70924e-08	0.000376485	0.000650888	rs10891343	0.663189	0.633546	0.00102737	1.72885
	cg24392577	11	LTBP3	65314556	rs616599	11	65254025	G	T	0.124254	-0.000716455	0.000303429	0.0179999	0.784239	0.0462835	2.12266e-64	-0.000913567	0.000390647	0.0193563	0.00264778	20	-0.00167924	-0.000147899	0.999087	0.998322	0.999852	0.999(0.998,1)	0.424273
UKBB	cg18315060	6	NCR2	41374532	rs4714457	6	41377992	C	A	0.223658	-0.000603037	0.000255116	0.0179999	-0.621069	0.0400535	3.16016e-54	0.000970966	0.000415515	0.0194506	0.869627	20	0.000156557	0.00178538	1.00097	1.00016	1.00179	1.001(1,1.002)	0.425069	1592	1.00764e-45	0.994642	4.84067e-48	0.00477766	0.0005799	rs4714457	0.699918	0.10824	0.00535756	0.121377
UKBB	cg22140378	20	CHGB	5891760	rs236139	20	5890929	T	C	0.318091	-0.000540312	0.000221113	0.015	-0.268236	0.0344804	7.28776e-15	0.00201432	0.000864033	0.0197378	0.411095	15	0.000320815	0.00370782	1.00202	1.00032	1.00371	1.002(1,1.004)	0.43006	2226	6.23494e-09	0.997982	4.84462e-12	0.0007742	0.00124349	rs236139	0.779373	0.616294	0.00201769	1.60616
UKBB	cg21493951	6	HLA-DQB1	32632338	rs9271176	6	32578127	A	G	0.323062	0.000513836	0.00022028	0.02	1.03892	0.0269892	0	0.000494587	0.000212417	0.019892	0.819688	20	7.82497e-05	0.000910924	1.00049	1.00008	1.00091	1(1,1.001)	0.431968	740	9.65482e-307	0.758064	2.96517e-307	0.232806	0.0091305	rs9274437	0.87167	0.0377393	0.241936	0.0392194
UKBB	cg14850771	21	IFNGR2	34775459	rs9974603	21	34776300	A	C	0.142147	0.00072399	0.000298956	0.015	0.387192	0.0459756	3.71099e-17	0.00186985	0.000803402	0.0199433	0.982677	8	0.000295182	0.00344452	1.00187	1.0003	1.00345	1.002(1,1.003)	0.431968	985	0.809657	0.189835	0.000356193	8.3446e-05	6.82618e-05	rs7278523	0.0960821	0.449956	0.000151708	0.818035
UKBB	cg00789671	3	MUC4	195488493	rs2688528	3	195526162	G	A	0.369781	-0.000509772	0.000212839	0.017	0.311143	0.0324208	8.22965e-22	-0.00163838	0.000705036	0.0201346	0.233536	20	-0.00302025	-0.000256509	0.998363	0.996984	0.999744	0.998(0.997,1)	0.434824	1441	0.946122	0.0529534	0.000847003	4.7376e-05	2.9787e-05	rs1949381	0.109928	0.386027	7.71631e-05	0.628736
UKBB	cg03770646	19	BST2	17504972	rs10469472	19	17486926	G	T	0.178926	0.000748378	0.00031918	0.0189998	0.786358	0.0498951	5.84193e-56	0.000951701	0.000410364	0.0203861	0.440816	18	0.000147388	0.00175601	1.00095	1.00015	1.00176	1.001(1,1.002)	0.438961	1949	3.54652e-45	0.99698	1.99519e-48	0.000558416	0.00246208	rs10469472	0.947902	0.815124	0.00302049	4.40904
UKBB	cg27619353	22	LGALS1	38071651	rs62236671	22	38069305	A	G	0.338966	0.000515135	0.000217687	0.0179999	0.377272	0.0331941	6.20146e-30	0.00136542	0.000589377	0.020519	0.357252	20	0.000210241	0.0025206	1.00137	1.00021	1.00252	1.001(1,1.003)	0.439982	1168	6.42418e-23	0.997909	2.63341e-26	0.000407381	0.00168333	rs62236671	0.967323	0.805147	0.00209071	4.13207
UKBB	cg18557145	9	CD72	35618083	rs10814260	9	35618523	A	G	0.213718	-0.000632532	0.000251605	0.012	0.23938	0.0401954	2.59419e-09	-0.00264238	0.00114088	0.0205537	0.541164	4	-0.0048785	-0.000406255	0.997361	0.995133	0.999594	0.997(0.995,1)	0.439982	1389	0.864767	0.134338	0.000738889	0.000114741	4.18652e-05	rs1570249	0.0180728	0.267328	0.000156606	0.364866
UKBB	cg14705155	6	CCR6	167490980	rs9459854	6	167465882	T	C	0.382704	-0.000493357	0.000211112	0.0189998	-0.514856	0.0327073	7.8762e-56	0.000958243	0.000414535	0.0207992	0.229944	20	0.000145754	0.00177073	1.00096	1.00015	1.00177	1.001(1,1.002)	0.443939	2211	1.13696e-48	0.987565	1.25035e-50	0.010859	0.00157578	rs2157388	0.0800378	0.126724	0.0124348	0.145113
UKBB	cg24999105	6	MAP3K5	137106435	rs2327763	6	137162962	G	A	0.393638	0.000506898	0.000213943	0.0179999	0.332063	0.0329236	6.38069e-24	0.00152651	0.000661823	0.0210813	0.337645	20	0.000229337	0.00282368	1.00153	1.00023	1.00283	1.002(1,1.003)	0.448652	1199	7.61209e-18	0.997122	7.48885e-21	0.000979079	0.00189907	rs2327763	0.193731	0.659823	0.00287815	1.93965
UKBB	cg03082060	1	LGALS8	236680224	rs16833739	1	236680253	G	A	0.139165	0.000769903	0.000320521	0.016	-0.395317	0.0493879	1.20118e-15	-0.00194756	0.000846516	0.02141	0.493511	5	-0.00360673	-0.000288389	0.998054	0.9964	0.999712	0.998(0.996,1)	0.454327	2335	3.14993e-09	0.996463	2.77543e-12	0.000875329	0.00266178	rs16833739	0.425076	0.75253	0.00353711	3.04089
UKBB	cg27303699	1	CD1A	158224869	rs440419	1	158225396	T	G	0.260437	-0.000555114	0.000226951	0.0140001	0.235668	0.0350905	1.86774e-11	-0.00235549	0.00102489	0.0215456	0.830804	10	-0.00436427	-0.000346706	0.997647	0.995645	0.999653	0.998(0.996,1)	0.455882	1307	0.831605	0.167578	0.000604048	0.00012163	9.20295e-05	rs6694377	0.368948	0.430729	0.00021366	0.756633
UKBB	cg02544394	2	PRKCE	45878759	rs938662	2	45864578	A	G	0.249503	-0.000537726	0.000230224	0.02	-0.443737	0.0350465	9.67861e-37	0.00121181	0.000527584	0.0216239	0.275464	20	0.000177745	0.00224587	1.00121	1.00018	1.00225	1.001(1,1.002)	0.456221	2076	2.20476e-29	0.997549	2.22715e-32	0.00100624	0.00144474	rs938662	0.755847	0.589454	0.00245098	1.43578
UKBB	cg13430450	9	ABCA1	107691064	rs2422493	9	107690995	A	G	0.485089	0.000506547	0.000209638	0.016	-0.236355	0.0326546	4.55236e-13	-0.00214316	0.000935081	0.0219083	0.122666	7	-0.00397592	-0.000310401	0.997859	0.996032	0.99969	0.998(0.996,1)	0.460093	2270	2.36615e-07	0.996809	2.42365e-10	0.00101886	0.00217152	rs2422493	0.333346	0.680645	0.00319038	2.13132
UKBB	cg09298313	14	LGALS3	55569959	rs17740741	14	55762712	C	G	0.415507	-0.000527829	0.000209169	0.012	-0.183859	0.0336304	4.57602e-08	0.00287084	0.001253	0.0219539	0.892163	15	0.00041496	0.00532672	1.00287	1.00042	1.00534	1.003(1,1.005)	0.460093	2090	0.000587884	0.995055	1.2481e-06	0.0021103	0.00224575	rs17740741	0.0221645	0.515548	0.00435604	1.06419
UKBB	cg26174398	14	LGALS3	55590040	rs8021583	14	55749607	A	G	0.423459	-0.000494863	0.000208809	0.0179999	0.284245	0.0320148	6.77295e-19	-0.00174097	0.000760329	0.0220351	0.831112	20	-0.00323121	-0.000250725	0.998261	0.996774	0.999749	0.998(0.997,1)	0.460093	2090	2.48426e-13	0.995841	5.2742e-16	0.00211216	0.00204698	rs10141552	0.123729	0.492164	0.00415915	0.969141
UKBB	cg16581840	6	MAP3K5	137114203	rs9376230	6	137102365	C	A	0.397614	0.000536781	0.000213858	0.012	-0.179789	0.032273	2.53458e-08	-0.00298562	0.00130465	0.0221121	0.688868	17	-0.00554273	-0.000428506	0.997019	0.994473	0.999572	0.997(0.994,1)	0.460093	1199	0.000548631	0.995805	5.39748e-07	0.000977014	0.00266879	rs6570109	0.0744851	0.732017	0.00364581	2.73158
UKBB	cg16392727	6	BMP6	7727270	rs6927500	6	7706004	A	G	0.459245	0.000520352	0.000207623	0.012	-0.17372	0.0311374	2.41695e-08	-0.00299535	0.00131021	0.0222448	0.730159	5	-0.00556336	-0.000427338	0.997009	0.994452	0.999573	0.997(0.994,1)	0.460093	1482	0.837785	0.0819436	0.0714231	0.00698402	0.00186463	rs9504961	0.225245	0.210725	0.00884865	0.266985
UKBB	cg26576890	6	NCR2	41374939	rs605991	6	41362621	A	G	0.228628	-0.000581399	0.000247629	0.0189998	-0.375522	0.0378328	3.21376e-23	0.00154824	0.000677623	0.0223237	0.915377	18	0.000220099	0.00287638	1.00155	1.00022	1.00288	1.002(1,1.003)	0.460093	1592	2.83715e-16	0.993295	1.36296e-18	0.00476983	0.00193475	rs605991	0.996818	0.288571	0.00670458	0.405622
UKBB	cg08392199	5	LIFR	38556223	rs72742555	5	38563960	G	A	0.459245	0.000503484	0.000209666	0.016	0.245119	0.0330529	1.20748e-13	0.00205404	0.00089909	0.0223378	0.403871	6	0.000291824	0.00381626	1.00206	1.00029	1.00382	1.002(1,1.004)	0.460093	1325	8.18122e-08	0.997256	6.1654e-11	0.000749541	0.00199482	rs72742555	0.416832	0.726879	0.00274436	2.66138
UKBB	cg18410316	6	HLA-C	31207788	rs35303934	6	31234222	A	G	0.125249	0.000731788	0.000302757	0.016	-0.353456	0.0506266	2.91771e-12	-0.00207038	0.000906443	0.0223674	0.285015	8	-0.00384701	-0.000293752	0.997932	0.99616	0.999706	0.998(0.996,1)	0.460093	9	0.996669	0.00332415	5.07135e-06	1.47044e-08	2.20991e-06	rs114514827	0.396745	0.99339	2.22462e-06	150.29
UKBB	cg00982521	6	NCR2	41374806	rs605991	6	41362621	A	G	0.228628	-0.000581399	0.000247629	0.0189998	-0.371898	0.0377268	6.35095e-23	0.00156333	0.000684478	0.0223731	0.911514	19	0.000221753	0.00290491	1.00156	1.00022	1.00291	1.002(1,1.003)	0.460093	1592	4.98465e-16	0.993332	2.39461e-18	0.00477004	0.0018984	rs605991	0.943497	0.284684	0.00666844	0.397983
UKBB	cg06912355	16	TUBB3	90002255	rs7192242	16	89993691	G	A	0.444334	0.00049318	0.000209545	0.0189998	0.299943	0.0319659	6.39955e-21	0.00164425	0.000720258	0.0224387	0.450026	20	0.000232544	0.00305596	1.00165	1.00023	1.00306	1.002(1,1.003)	0.460151	775	0.964303	0.0351911	0.000464498	1.69273e-05	2.40406e-05	rs6500532	0.0509131	0.586817	4.09679e-05	1.42023
UKBB	cg27193345	6	HLA-DOA	32975250	rs2581	6	32974401	T	G	0.446322	-0.000506657	0.000207616	0.015	0.201912	0.0315987	1.66012e-10	-0.0025093	0.00110069	0.0226221	0.020051	4	-0.00466665	-0.000351948	0.997494	0.995344	0.999648	0.997(0.995,1)	0.462133	734	0.737966	0.0207382	0.226637	0.00636063	0.0082979	rs535777	0.237014	0.56608	0.0146585	1.30457
UKBB	cg24158324	3	WNT5A	55525967	rs472631	3	55511675	A	G	0.496024	-0.000486152	0.000207362	0.0189998	0.314083	0.0323157	2.49731e-22	-0.00154785	0.00067915	0.0226616	0.782204	20	-0.00287898	-0.000216716	0.998453	0.997125	0.999783	0.998(0.997,1)	0.462133	1272	0.912622	0.0870467	0.000284365	2.71036e-05	1.93837e-05	rs11130458	0.05375	0.416968	4.64873e-05	0.715171
UKBB	cg20620047	6	TRIM38	25993143	rs2013063	6	25994098	T	C	0.437376	0.000475809	0.000207823	0.0219999	0.576078	0.0285735	2.14358e-90	0.000825945	0.000363074	0.0229137	0.0168627	20	0.00011432	0.00153757	1.00083	1.00011	1.00154	1.001(1,1.002)	0.465097	1881	1.71834e-86	2.19002e-05	7.84605e-82	0.999978	2.99896e-08	rs2032450	0.219153	2.99902e-08	0.999978	2.99902e-08
UKBB	cg08886020	16	SSTR5	1080388	rs111044	16	1080100	C	T	0.0745527	-0.000903065	0.00038321	0.0179999	-0.523754	0.0609318	8.27324e-18	0.00172422	0.000758659	0.0230433	0.146776	20	0.000237248	0.00321119	1.00173	1.00024	1.00322	1.002(1,1.003)	0.465097	2064	0.907143	0.0745644	0.0162887	0.00133822	0.000665433	rs112565100	0.0613421	0.33211	0.00200365	0.497253
UKBB	cg13249850	6	HLA-DQB1	32634508	rs9274659	6	32636385	T	A	0.408549	0.000511571	0.000219511	0.02	0.343493	0.034053	6.30652e-24	0.00148932	0.00065589	0.023166	0.118035	20	0.000203776	0.00277486	1.00149	1.0002	1.00278	1.001(1,1.003)	0.465097	740	1.6593e-17	0.764068	5.09601e-18	0.234658	0.00127479	rs9274657	0.503161	0.00540321	0.235932	0.00543256
	cg21890820	11	LTBP3	65308645	rs1787666	11	65249089	C	A	0.124254	-0.000689682	0.000302752	0.0230001	1.13006	0.0423807	1.21547e-156	-0.000610306	0.000268884	0.0232213	0.00560291	20	-0.00113732	-8.32934e-05	0.99939	0.998863	0.999917	0.999(0.999,1)	0.465097
UKBB	cg07408779	11	LTBP3	65315205	rs616599	11	65254025	G	T	0.124254	-0.000716455	0.000303429	0.0179999	0.388644	0.0472969	2.08466e-16	-0.00184347	0.000812331	0.0232463	0.223282	16	-0.00343564	-0.000251301	0.998158	0.99657	0.999749	0.998(0.997,1)	0.465097	1032	1.3452e-10	0.586953	9.43878e-11	0.411844	0.00120265	rs616599	0.206546	0.00291165	0.413047	0.00292016
UKBB	cg15644404	18	NFATC1	77186268	rs73494235	18	77208509	C	T	0.143141	0.000634521	0.00027807	0.0219999	-0.861028	0.0411723	4.09461e-97	-0.000736934	0.000324868	0.0233041	0.906115	20	-0.00137368	-0.000100193	0.999263	0.998627	0.9999	0.999(0.999,1)	0.465097	2125	4.36975e-85	0.997569	3.30083e-88	0.000751866	0.00167938	rs73494235	0.493372	0.690749	0.00243125	2.23362
UKBB	cg05631625	5	VTRNA2-1	135419019	rs10071765	5	135433880	A	G	0.120278	0.000725101	0.000314126	0.021	0.577209	0.0481888	4.62917e-33	0.00125622	0.000554229	0.0234142	0.497237	20	0.000169931	0.00234251	1.00126	1.00017	1.00235	1.001(1,1.002)	0.465097	1116	0.26521	0.196109	0.303567	0.224461	0.0106534	rs677394	0.612047	0.0453117	0.235114	0.0474623
UKBB	cg00691999	4	PDGFRA	55094011	rs4864504	4	55097835	C	G	0.276342	-0.000541515	0.000229832	0.0179999	0.289364	0.0349439	1.22322e-16	-0.0018714	0.000825791	0.0234399	0.454865	20	-0.00348995	-0.00025285	0.99813	0.996516	0.999747	0.998(0.997,1)	0.465097	1678	2.58364e-11	0.99741	4.27084e-14	0.00164781	0.000942504	rs7668190	0.163895	0.363857	0.00259031	0.571974
UKBB	cg02908748	6	LY86	6653512	rs3765289	6	6655893	G	A	0.177932	0.000679904	0.000278362	0.015	0.266426	0.0439419	1.33491e-09	0.00255194	0.00112639	0.0234765			0.000344216	0.00475966	1.00256	1.00034	1.00477	1.003(1,1.005)	0.465097	2167	0.00138035	0.917603	0.000117911	0.0783799	0.00251865	rs3765289	0.998182	0.0311334	0.0808985	0.0321339
	cg26706521	6	HLA-B	31325085	rs9266242	6	31325620	T	C	0.270378	-0.000488754	0.000215007	0.0230001	0.782343	0.0307905	2.02564e-142	-0.000624731	0.000275922	0.0235645	5.38769e-05	20	-0.00116554	-8.39239e-05	0.999375	0.998835	0.999916	0.999(0.999,1)	0.465097
UKBB	cg13572911	9	ACO1	32383291	rs7866419	9	32387682	A	C	0.470179	-0.000495106	0.00020938	0.0179999	-0.251885	0.0322513	5.71557e-15	0.0019656	0.000868517	0.023625	0.348172	20	0.000263307	0.00366789	1.00197	1.00026	1.00367	1.002(1,1.004)	0.465097	2426	6.68507e-09	0.997445	5.88437e-12	0.000876299	0.00167835	rs7866419	0.678566	0.656979	0.00255465	1.91527
UKBB	cg05168012	2	IL18R1	102867275	rs1420093	2	102870458	C	T	0.446322	-0.000483344	0.000206946	0.02	0.302869	0.0331063	5.77898e-20	-0.00159588	0.000705202	0.0236346	0.411009	20	-0.00297808	-0.000213684	0.998405	0.997026	0.999786	0.998(0.997,1)	0.465097	1176	0.949067	0.0504085	0.000479934	2.5472e-05	1.90113e-05	rs1660703	0.0204518	0.42738	4.44833e-05	0.746358
UKBB	cg12518775	2	ANXA4	69970294	rs55969633	2	69954313	G	A	0.201789	-0.00062027	0.000273205	0.0230001	-0.945674	0.0379194	2.80722e-137	0.000655903	0.000290094	0.0237595	0.0462734	20	8.73188e-05	0.00122449	1.00066	1.00009	1.00123	1.001(1,1.001)	0.465097	1074	1.34784e-123	0.996947	1.70991e-126	0.00126297	0.00179033	rs55969633	0.649114	0.58636	0.0030533	1.41756
UKBB	cg04154653	1	TNFRSF18	1133248	rs61766176	1	1128331	T	G	0.11829	0.000746763	0.00032951	0.0230001	-1.29523	0.0449722	2.10318e-182	-0.000576549	0.000255189	0.0238648	0.977692	7	-0.00107672	-7.63786e-05	0.999424	0.998924	0.999924	0.999(0.999,1)	0.465097	371	5.45424e-162	0.997717	7.81439e-166	0.000140803	0.00214204	rs61766176	0.820105	0.938321	0.00228285	15.2131
	cg17554194	6	HLA-B	31324972	rs9266242	6	31325620	T	C	0.270378	-0.000488754	0.000215007	0.0230001	-0.584951	0.0298663	2.04929e-85	0.000835547	0.000370032	0.023943	0.000436931	20	0.000110284	0.00156081	1.00084	1.00011	1.00156	1.001(1,1.002)	0.465097
	cg13044675	11	LTBP3	65314161	rs1787666	11	65249089	C	A	0.124254	-0.000689682	0.000302752	0.0230001	0.764551	0.045942	3.47815e-62	-0.000902075	0.00039968	0.0240084	0.00131378	20	-0.00168545	-0.000118702	0.999098	0.998316	0.999881	0.999(0.998,1)	0.465097
	cg05638689	11	LTBP3	65314454	rs1787666	11	65249089	C	A	0.124254	-0.000689682	0.000302752	0.0230001	0.763764	0.0459163	3.96393e-62	-0.000903004	0.000400095	0.0240096	0.00123667	20	-0.00168719	-0.000118818	0.999097	0.998314	0.999881	0.999(0.998,1)	0.465097
UKBB	cg22360284	19	CGB2	49535373	rs34344176	19	49533723	T	A	0.306163	-0.000550199	0.000236324	0.02	-0.331775	0.0363661	7.29351e-20	0.00165835	0.00073513	0.0240794	0.0985576	10	0.000217495	0.0030992	1.00166	1.00022	1.0031	1.002(1,1.003)	0.465097	1891	0.88767	0.111838	0.000415547	5.23304e-05	2.44572e-05	rs28637124	0.182638	0.318504	7.67876e-05	0.467361
	cg15225267	6	HLA-C	31276187	rs9266232	6	31325424	G	T	0.269384	-0.000492399	0.00021502	0.0219999	-0.428198	0.0327242	4.00802e-39	0.00114993	0.000509783	0.0240875	0.000336809	20	0.000150755	0.0021491	1.00115	1.00015	1.00215	1.001(1,1.002)	0.465097
UKBB	cg07671976	1	TNFRSF18	1142215	rs61766176	1	1128331	T	G	0.11829	0.000746763	0.00032951	0.0230001	1.07594	0.0477829	2.81207e-112	0.000694056	0.0003078	0.0241401	0.987854	7	9.0768e-05	0.00129734	1.00069	1.00009	1.0013	1.001(1,1.001)	0.465097	371	5.11655e-97	0.997691	7.33057e-101	0.000140772	0.00216852	rs61766176	0.390782	0.939041	0.00230929	15.4044
UKBB	cg02228913	17	MAPT	44058016	rs112572874	17	44072984	G	A	0.240557	0.000556542	0.00024664	0.0239999	-1.38556	0.0267803	0	-0.000401673	0.000178177	0.024174	0.427165	20	-0.0007509	-5.24461e-05	0.999598	0.999249	0.999948	1(0.999,1)	0.465097	343	0	0.998279	0	0.00030399	0.00141669	rs112572874	0.179377	0.823331	0.00172068	4.66032
	cg04255276	11	LTBP3	65314021	rs1787666	11	65249089	C	A	0.124254	-0.000689682	0.000302752	0.0230001	0.71702	0.0464176	7.88392e-54	-0.000961873	0.000426803	0.0242171	0.00250795	20	-0.00179841	-0.000125339	0.999039	0.998203	0.999875	0.999(0.998,1)	0.465097
UKBB	cg24961286	15	SMAD3	67361773	rs7162912	15	67361308	T	G	0.340954	-0.000494432	0.000219409	0.0239999	-1.31348	0.0177059	0	0.000376429	0.000167121	0.0242949	0.99535	20	4.88718e-05	0.000703986	1.00038	1.00005	1.0007	1(1,1.001)	0.465097	2247	0	0.997504	0	0.0011077	0.00138818	rs7162912	0.990932	0.556189	0.00249588	1.25321
UKBB	cg08100522	3	SCN5A	38675834	rs9844378	3	38700871	A	G	0.333002	0.00050719	0.000222271	0.0219999	-0.46915	0.0345583	5.58698e-42	-0.00108108	0.00048042	0.0244307	0.0285079	20	-0.0020227	-0.000139457	0.99892	0.997979	0.999861	0.999(0.998,1)	0.465097	1375	2.2232e-34	0.997883	1.26049e-37	0.000564219	0.00155265	rs9844378	0.636058	0.733466	0.00211687	2.75186
UKBB	cg03225208	9	DAB2IP	124412094	rs7025486	9	124422403	A	G	0.217694	-0.000565993	0.000235877	0.016	0.239173	0.0369313	9.40916e-11	-0.00236646	0.00105174	0.0244461	0.719966	5	-0.00442787	-0.00030505	0.997636	0.995582	0.999695	0.998(0.996,1)	0.465097	997	0.846673	0.148599	0.00370323	0.000649576	0.000375073	rs10818490	0.0350057	0.36605	0.00102465	0.577412
UKBB	cg09501821	15	SMAD3	67356387	rs266332	15	67342751	T	C	0.250497	-0.000549704	0.000244214	0.0239999	-1.28091	0.0268733	0	0.000429151	0.000190869	0.0245503	0.360178	20	5.50478e-05	0.000803254	1.00043	1.00006	1.0008	1(1,1.001)	0.465097	2247	0	0.997364	0	0.0011074	0.00152831	rs34616320	0.414842	0.579848	0.00263571	1.38009
UKBB	cg00142150	22	LGALS1	38071001	rs62236671	22	38069305	A	G	0.338966	0.000515135	0.000217687	0.0179999	0.240547	0.0334447	6.36679e-13	0.00214151	0.00095269	0.024585	0.0976884	17	0.000274238	0.00400878	1.00214	1.00027	1.00402	1.002(1,1.004)	0.465097	1168	4.16893e-07	0.998306	1.70893e-10	0.000407941	0.00128559	rs62236671	0.651759	0.759119	0.00169354	3.15142
UKBB	cg23179657	19	IL27RA	14141534	rs6511905	19	14142616	G	C	0.22167	-0.000565231	0.000244405	0.021	0.363239	0.0379939	1.17243e-21	-0.00155609	0.000692255	0.0245858	0.101475	17	-0.00291291	-0.00019927	0.998445	0.997091	0.999801	0.998(0.997,1)	0.465097	1102	5.45845e-15	0.997667	2.75644e-18	0.000501978	0.00183054	rs6511905	0.663856	0.784791	0.00233252	3.64665
UKBB	cg02877240	7	IFRD1	112089798	rs6963343	7	112089060	T	G	0.124254	-0.00069634	0.000300188	0.02	-0.443791	0.0491741	1.79868e-19	0.00156907	0.000698404	0.0246622	0.252514	7	0.000200198	0.00293794	1.00157	1.0002	1.00294	1.002(1,1.003)	0.465339	1350	5.71119e-13	0.996486	9.37684e-16	0.00163419	0.00188028	rs6963343	0.235578	0.535012	0.00351447	1.15059
UKBB	cg10129154	16	SSTR5	1093823	rs111044	16	1080100	C	T	0.0745527	-0.000903065	0.00038321	0.0179999	-0.450701	0.0612648	1.88653e-13	0.00200369	0.000892812	0.0248166	0.325586	15	0.000253778	0.0037536	1.00201	1.00025	1.00376	1.002(1,1.004)	0.465743	2080	0.743787	0.236721	0.0133577	0.00424938	0.00188524	rs12447357	0.04579	0.307312	0.00613462	0.443651
UKBB	cg02709725	1	TNFRSF18	1142617	rs61766176	1	1128331	T	G	0.11829	0.000746763	0.00032951	0.0230001	0.797531	0.0497181	6.60018e-58	0.000936344	0.000417266	0.0248325	0.983286	7	0.000118503	0.00175419	1.00094	1.00012	1.00176	1.001(1,1.002)	0.465743	371	3.66083e-47	0.997752	5.24493e-51	0.000140843	0.00210706	rs61766176	0.441698	0.937345	0.00224791	14.9604
UKBB	cg00091064	6	NCR2	41376604	rs605991	6	41362621	A	G	0.228628	-0.000581399	0.000247629	0.0189998	-0.286181	0.0378933	4.27718e-14	0.00203158	0.000906138	0.0249602	0.943126	14	0.00025555	0.00380761	1.00203	1.00026	1.00381	1.002(1,1.004)	0.465743	1592	6.40507e-08	0.993763	3.07698e-10	0.00477255	0.00146485	rs605991	0.957714	0.234849	0.0062374	0.306932
UKBB	cg16303562	8	MSR1	16050333	rs351580	8	16053604	G	A	0.0884692	-0.000881863	0.000386864	0.0230001	0.760433	0.0624761	4.4048e-34	-0.00115969	0.000517587	0.0250544	0.924872	20	-0.00217416	-0.000145219	0.998841	0.997828	0.999855	0.999(0.998,1)	0.465743	1808	4.7496e-25	0.999095	2.61022e-28	0.000548713	0.000356346	rs351580	0.544818	0.393727	0.000905059	0.649422
UKBB	cg26430287	15	SMAD3	67439567	rs62006055	15	67439629	G	A	0.239563	-0.000540591	0.000240073	0.0239999	0.778322	0.0346281	7.02922e-112	-0.00069456	0.000309994	0.0250545	0.714941	20	-0.00130215	-8.69718e-05	0.999306	0.998699	0.999913	0.999(0.999,1)	0.465743	2247	1.45524e-100	0.997382	1.61802e-103	0.00110744	0.00151084	rs62006055	1	0.577036	0.00261828	1.36427
UKBB	cg00086243	1	TNFRSF18	1142405	rs3813204	1	1121014	A	G	0.127237	0.000726142	0.000321743	0.0239999	0.899675	0.0484773	6.93783e-77	0.000807116	0.000360256	0.0250653	0.986186	8	0.000101014	0.00151322	1.00081	1.0001	1.00151	1.001(1,1.002)	0.465743	371	2.16307e-64	0.997821	3.09907e-68	0.000140922	0.00203784	rs3813204	0.842238	0.93532	0.00217876	14.4608
UKBB	cg05069909	4	BMP3	81953202	rs35296375	4	81440552	G	A	0.232604	-0.000581552	0.000249829	0.02	-0.318029	0.0390749	3.98704e-16	0.00182861	0.000817052	0.025217	0.708989	20	0.000227188	0.00343003	1.00183	1.00023	1.00344	1.002(1,1.003)	0.466992	914	5.53626e-11	0.998428	2.62407e-14	0.000472133	0.00109938	rs35296375	0.076222	0.699567	0.00157151	2.32853
UKBB	cg27531336	8	PENK	57359908	rs752388	8	57380064	G	A	0.45328	-0.000470318	0.000207873	0.0239999	-0.480987	0.0319475	3.17392e-51	0.000977819	0.000437033	0.02526	0.0487761	20	0.000121234	0.0018344	1.00098	1.00012	1.00184	1.001(1,1.002)	0.466992	2482	2.87259e-44	0.996697	6.02482e-47	0.00208921	0.00121405	rs752388	0.0983873	0.367531	0.00330326	0.581106
UKBB	cg04343794	1	TNFRSF18	1142132	rs9659772	1	1130480	A	G	0.11829	0.000743124	0.000329496	0.0239999	0.829446	0.0488203	9.77653e-65	0.000895928	0.000400733	0.0253699	0.99769	7	0.000110491	0.00168136	1.0009	1.00011	1.00168	1.001(1,1.002)	0.467842	371	2.39043e-53	0.997728	3.42481e-57	0.000140815	0.00213124	rs9659772	0.584209	0.938023	0.00227205	15.135
UKBB	cg19375418	18	NFATC1	77292410	rs62099495	18	77347063	G	A	0.0964215	-0.000885693	0.000374916	0.0179999	-0.413439	0.0606488	9.29997e-12	0.00214226	0.000959731	0.0256055	0.554425	3	0.000261187	0.00402333	1.00214	1.00026	1.00403	1.002(1,1.004)	0.470999	2125	3.95187e-05	0.996491	2.98518e-08	0.000750012	0.00271972	rs62099495	0.904193	0.783841	0.00346973	3.62623
UKBB	cg07844694	10	SLIT1	98946238	rs10882872	10	98959982	C	T	0.367793	0.000483087	0.000209166	0.021	0.284155	0.0330069	7.37307e-18	0.00170008	0.000762128	0.0257006	0.145988	20	0.000206309	0.00319385	1.0017	1.00021	1.0032	1.002(1,1.003)	0.471564	1404	9.05414e-12	0.996402	1.69011e-14	0.00185822	0.00173937	rs4919083	0.449646	0.483482	0.00359759	0.93604
UKBB	cg14594111	9	DAB2IP	124463457	rs10818583	9	124422261	A	G	0.214712	-0.000529635	0.000236307	0.025	-0.710822	0.0349022	3.34146e-92	0.000745102	0.000334449	0.0258905	0.855028	20	8.9582e-05	0.00140062	1.00075	1.00009	1.0014	1.001(1,1.001)	0.471963	974	0.00338807	0.991455	1.46335e-05	0.00428137	0.000860991	rs10985242	0.999095	0.167431	0.00514236	0.201102
UKBB	cg17122311	16	IL27	28517278	rs13331170	16	28561982	C	T	0.351889	0.000484772	0.000209524	0.021	-0.268899	0.0325792	1.53566e-16	-0.0018028	0.000809228	0.0258934	0.884152	20	-0.00338889	-0.000216713	0.998199	0.996617	0.999783	0.998(0.997,1)	0.471963	1066	0.0382586	0.950729	0.000418912	0.0104098	0.000183498	rs112223196	0.33338	0.0173221	0.0105933	0.0176274
UKBB	cg13689699	9	RXRA	137225311	rs3818731	9	137225217	T	C	0.302187	0.000509475	0.00022453	0.0230001	-0.394709	0.0340667	4.83316e-31	-0.00129076	0.000579655	0.0259625	0.0476503	20	-0.00242688	-0.000154636	0.99871	0.997576	0.999845	0.999(0.998,1)	0.471963	1898	6.86193e-25	0.996569	1.39212e-27	0.00202039	0.0014107	rs3818731	0.086231	0.411152	0.00343109	0.69823
UKBB	cg18005337	2	ZAP70	98340655	rs11123861	2	98309882	C	T	0.350895	0.000509369	0.000219649	0.02	0.274348	0.0344549	1.68561e-15	0.00185665	0.000833886	0.0259802	0.590605	20	0.000222233	0.00349107	1.00186	1.00022	1.0035	1.002(1,1.003)	0.471963	1137	2.65944e-09	0.997649	1.74192e-12	0.000651757	0.0016991	rs11123861	0.718036	0.722758	0.00235086	2.60696
UKBB	cg15933451	2	ZAP70	98329830	rs11123861	2	98309882	C	T	0.350895	0.000509369	0.000219649	0.02	-0.274685	0.0347271	2.57774e-15	-0.00185438	0.000833298	0.0260581	0.997858	20	-0.00348764	-0.000221116	0.998147	0.996518	0.999779	0.998(0.997,1)	0.472207	1137	1.14276e-09	0.99806	7.48504e-13	0.000652439	0.00128727	rs11123861	0.264908	0.663642	0.00193971	1.97302
UKBB	cg26792089	16	IL27	28518200	rs13331170	16	28561982	C	T	0.351889	0.000484772	0.000209524	0.021	-0.26738	0.0334732	1.37282e-15	-0.00181305	0.000815828	0.0262606	0.707588	20	-0.00341207	-0.000214027	0.998189	0.996594	0.999786	0.998(0.997,1)	0.472842	1066	6.32803e-06	0.989017	6.92887e-08	0.0108291	0.000147701	rs34256587	0.392062	0.0134558	0.0109768	0.0136393
UKBB	cg14871010	14	LGALS3	55603225	rs2075602	14	55609774	G	A	0.439364	-0.000498291	0.000208374	0.017	0.190813	0.0318994	2.20808e-09	-0.00261141	0.00117606	0.0263871	0.647067	14	-0.00491649	-0.000306332	0.997392	0.995096	0.999694	0.997(0.995,1)	0.472842	2090	4.76431e-05	0.995623	1.01148e-07	0.00211153	0.00221795	rs8007614	0.0246621	0.51229	0.00432948	1.0504
UKBB	cg26736099	17	CSHL1	61989275	rs2727280	17	61918082	G	A	0.303181	0.000499944	0.000222061	0.0239999	-0.457059	0.034524	5.23166e-40	-0.00109383	0.000492823	0.0264516	0.270235	20	-0.00205976	-0.000127897	0.998907	0.997942	0.999872	0.999(0.998,1)	0.472842	1058	1.52808e-32	0.998053	1.00474e-35	0.000654944	0.00129245	rs2727280	0.62479	0.663681	0.00194739	1.97337
UKBB	cg09015433	8	PENK	57359970	rs2609995	8	57365306	T	C	0.45328	-0.0004624	0.00020788	0.0259998	-0.894334	0.0279305	5.74885e-225	0.000517033	0.000233001	0.0264859	0.0462859	20	6.0351e-05	0.000973715	1.00052	1.00006	1.00097	1.001(1,1.001)	0.472842	2482	5.88109e-212	0.996774	1.23347e-214	0.00208945	0.00113667	rs2609995	0.209124	0.352333	0.00322611	0.544004
UKBB	cg18177814	16	NOD2	50730881	rs16948923	16	50873703	C	T	0.0874751	0.000858046	0.000376076	0.0230001	0.579867	0.0609793	1.92043e-21	0.00147973	0.000666962	0.0265133	0.406106	17	0.000172484	0.00278698	1.00148	1.00017	1.00279	1.001(1,1.003)	0.472842	1304	2.48619e-13	0.997224	1.03743e-16	0.000413756	0.00236175	rs16948923	0.993311	0.850926	0.00277551	5.70809
UKBB	cg05330056	5	GDNF	37834102	rs2973049	5	37818139	T	C	0.363817	-0.000523033	0.000218918	0.017	-0.203964	0.0341259	2.27556e-09	0.00256434	0.00115589	0.0265215	0.373505	18	0.000298796	0.00482988	1.00257	1.0003	1.00484	1.003(1,1.005)	0.472842	1042	0.943838	0.0554677	0.000631073	3.7061e-05	2.60526e-05	rs10075011	0.0491632	0.412789	6.31136e-05	0.702966
UKBB	cg07080864	8	PENK	57359956	rs2609995	8	57365306	T	C	0.45328	-0.0004624	0.00020788	0.0259998	-0.852078	0.0287076	1.33987e-193	0.000542673	0.000244652	0.0265453	0.0451182	20	6.31551e-05	0.00102219	1.00054	1.00006	1.00102	1.001(1,1.001)	0.472842	2482	1.78249e-181	0.996769	3.7385e-184	0.00208943	0.00114173	rs2609995	0.162132	0.35335	0.00323116	0.546432
UKBB	cg18603446	15	SMAD3	67429225	rs12102171	15	67425033	T	C	0.17495	0.00063149	0.00027744	0.0230001	-0.396963	0.0405288	1.18792e-22	-0.0015908	0.00071753	0.0266194	0.237354	3	-0.00299716	-0.000184441	0.99841	0.997007	0.999816	0.998(0.997,1)	0.473011	2247	7.43892e-16	0.996995	8.27103e-19	0.00110662	0.0018987	rs12102171	0.510316	0.63178	0.00300532	1.71576
UKBB	cg06519434	3	SCN5A	38664257	rs78615060	3	38664717	G	A	0.209742	-0.000597006	0.000254543	0.0189998	-0.259188	0.0390505	3.19581e-11	0.00230337	0.00104159	0.0270085	0.477201	9	0.000261854	0.00434489	1.00231	1.00026	1.00435	1.002(1,1.004)	0.47337	1375	1.94113e-05	0.997187	1.10056e-08	0.000563146	0.00223084	rs72862756	0.446576	0.798444	0.00279399	3.96139
UKBB	cg25725823	1	TNFRSF18	1142254	rs11260549	1	1121794	A	G	0.127237	0.000713199	0.000319786	0.0259998	0.818124	0.048114	7.69003e-65	0.000871749	0.000394225	0.0270152	0.97262	8	9.9068e-05	0.00164443	1.00087	1.0001	1.00165	1.001(1,1.002)	0.47337	371	1.27485e-53	0.997839	1.82651e-57	0.000140943	0.00201962	rs11260549	0.576034	0.934766	0.00216057	14.3294
UKBB	cg04948284	11	LTBP3	65313608	rs616599	11	65254025	G	T	0.124254	-0.000716455	0.000303429	0.0179999	0.300531	0.0478256	3.30189e-10	-0.00238396	0.00107857	0.0270838	0.0294526	6	-0.00449796	-0.000269963	0.997619	0.995512	0.99973	0.998(0.996,1)	0.47337	1032	4.57325e-05	0.580653	3.20889e-05	0.407412	0.011857	rs11604423	0.253648	0.0282801	0.419269	0.0291032
UKBB	cg27131955	14	PTGDR	52736038	rs17831675	14	52742151	A	G	0.0904573	0.000810805	0.000359989	0.0239999	0.594728	0.052218	4.72563e-30	0.00136332	0.000617023	0.0271388	0.829459	18	0.000153955	0.00257269	1.00136	1.00015	1.00258	1.001(1,1.003)	0.47337	1269	0.94483	0.0546805	0.000446395	2.58169e-05	1.75068e-05	rs1537128	0.0565095	0.404093	4.33237e-05	0.678113
UKBB	cg23090653	6	HLA-DOB	32765352	rs9276807	6	32780156	A	G	0.329026	-0.000517745	0.000222492	0.02	0.249345	0.0354711	2.07251e-12	-0.00207642	0.000939927	0.0271656	0.0137981	6	-0.00391868	-0.000234163	0.997926	0.996089	0.999766	0.998(0.996,1)	0.47337	740	1.91705e-06	0.764083	5.88761e-07	0.234662	0.0012527	rs9276807	0.888696	0.00530998	0.235915	0.00533833
UKBB	cg27425784	2	ZAP70	98340511	rs11123861	2	98309882	C	T	0.350895	0.000509369	0.000219649	0.02	0.249977	0.0344921	4.24962e-13	0.00203766	0.000922564	0.0271957	0.782741	20	0.000229435	0.00384589	1.00204	1.00023	1.00385	1.002(1,1.004)	0.47337	1137	1.6179e-07	0.99752	1.05972e-10	0.000651544	0.00182798	rs1463173	0.301838	0.73723	0.00247952	2.80561
UKBB	cg00146669	1	TNFRSF18	1132962	rs61766177	1	1128429	A	G	0.11829	0.000742032	0.000329487	0.0239999	0.559736	0.0495553	1.38621e-29	0.00132568	0.000600234	0.0272018	0.752718	6	0.000149221	0.00250214	1.00133	1.00015	1.00251	1.001(1,1.003)	0.47337	371	5.09945e-22	0.997785	7.30607e-26	0.000140881	0.00207379	rs61766177	0.1862	0.936388	0.00221467	14.7202
UKBB	cg24965322	7	PLXNA4	131810054	rs6977223	7	131816872	C	T	0.228628	-0.000580318	0.000244533	0.0179999	-0.224218	0.0372918	1.8265e-09	0.00258819	0.00117248	0.0272833	0.067069	6	0.000290129	0.00488625	1.00259	1.00029	1.0049	1.003(1,1.005)	0.47337	967	0.911329	0.0883211	0.000299677	2.90216e-05	2.1474e-05	rs78706986	0.107661	0.425264	5.04956e-05	0.73993
UKBB	cg25095518	2	ZAP70	98329337	rs13003963	2	98287483	T	C	0.350895	0.000500434	0.000218272	0.0219999	-0.274076	0.0336286	3.63648e-16	-0.00182589	0.000827304	0.0273111	0.153145	20	-0.00344741	-0.000204374	0.998176	0.996559	0.999796	0.998(0.997,1)	0.47337	1137	1.05357e-10	0.998327	6.90086e-14	0.00065288	0.00102011	rs13003963	0.194475	0.609751	0.00167299	1.56247
UKBB	cg18301624	18	ELP2	33709784	rs948419	18	33707884	C	T	0.324056	-0.000531278	0.000228292	0.02	0.2409	0.0349734	5.65426e-12	-0.00220539	0.00100029	0.0274714	0.0653563	8	-0.00416596	-0.000244822	0.997797	0.995843	0.999755	0.998(0.996,1)	0.47337	1629	4.78384e-06	0.998397	2.00858e-09	0.000418014	0.00117988	rs948419	0.943412	0.738397	0.0015979	2.82259
UKBB	cg03588998	3	WNT5A	55517101	rs675575	3	55509750	A	T	0.497018	-0.000474515	0.000207392	0.0219999	0.260476	0.031599	1.67692e-16	-0.00182172	0.000826305	0.0274779	0.951121	20	-0.00344128	-0.000202162	0.99818	0.996565	0.999798	0.998(0.997,1)	0.47337	1280	0.951514	0.0481612	0.000297458	1.50441e-05	1.18422e-05	rs4955876	0.0325014	0.440454	2.68863e-05	0.787164
UKBB	cg10577534	15	SMAD3	67354460	rs266332	15	67342751	T	C	0.250497	-0.000549704	0.000244214	0.0239999	-0.413716	0.0380607	1.60369e-27	0.0013287	0.000602817	0.0275139	0.382356	20	0.000147179	0.00251022	1.00133	1.00015	1.00251	1.001(1,1.003)	0.47337	2247	3.78152e-21	0.997527	4.20452e-24	0.00110774	0.0013653	rs34616320	0.175929	0.552073	0.00247305	1.23251
	cg02145102	6	HLA-C	31276418	rs9266234	6	31325494	T	C	0.274354	-0.000508202	0.000215469	0.0179999	-0.206607	0.033515	7.0652e-10	0.00245975	0.00111662	0.0276047	0.00138621	14	0.000271175	0.00464833	1.00246	1.00027	1.00466	1.002(1,1.005)	0.47337
UKBB	cg04913265	11	JAM3	133939627	rs595584	11	134017661	A	G	0.0934394	-0.000851535	0.000385183	0.0269998	-1.44969	0.0556472	1.29565e-149	0.000587391	0.000266655	0.0276081	0.398716	10	6.47472e-05	0.00111003	1.00059	1.00006	1.00111	1.001(1,1.001)	0.47337	2332	1.33077e-126	0.997211	7.74143e-130	0.000577891	0.0022115	rs595584	1	0.792826	0.00278939	3.82685
UKBB	cg13872627	6	HLA-C	31238036	rs2523594	6	31326629	C	T	0.302187	-0.000470657	0.000212466	0.0269998	0.625339	0.03084	2.05727e-91	-0.000752643	0.000341783	0.0276576	0.783362	20	-0.00142254	-8.27483e-05	0.999248	0.998578	0.999917	0.999(0.999,1)	0.47337	9	0.820728	0.179138	4.17611e-06	7.82946e-07	0.000128562	rs149854937	0.595514	0.993947	0.000129345	164.203
UKBB	cg23762722	17	CRHR1	43817897	rs112746008	17	44126650	T	C	0.240557	0.000548815	0.000247024	0.0259998	-0.61307	0.0371196	2.81058e-61	-0.000895191	0.000406559	0.0276741	0.285102	20	-0.00169205	-9.83354e-05	0.999105	0.998309	0.999902	0.999(0.998,1)	0.47337	343	3.93697e-52	0.998351	1.20445e-55	0.000304085	0.0013446	rs112746008	0.482553	0.81556	0.00164869	4.42181
UKBB	cg23272978	11	LTBP3	65315030	rs1787666	11	65249089	C	A	0.124254	-0.000689682	0.000302752	0.0230001	0.398978	0.0475773	5.03414e-17	-0.00172862	0.000786319	0.0279226	0.480211	12	-0.00326981	-0.000187435	0.998273	0.996736	0.999813	0.998(0.997,1)	0.475471	1032	4.09219e-11	0.586957	2.87135e-11	0.411846	0.00119732	rs1787666	0.181562	0.00289878	0.413043	0.0029072
UKBB	cg15066503	3	VIPR1	42578433	rs896	3	42578335	T	C	0.445328	-0.000468625	0.000208946	0.025	0.361336	0.0325774	1.37759e-28	-0.00129692	0.000589963	0.0279268	0.371807	20	-0.00245325	-0.000140593	0.998704	0.99755	0.999859	0.999(0.998,1)	0.475471	1805	4.72957e-22	0.998412	1.6296e-25	0.000342763	0.00124477	rs896	0.38581	0.78409	0.00158753	3.63157
	cg04981410	6	HLA-B	31325427	rs2523587	6	31327400	T	C	0.269384	-0.000472986	0.000214087	0.0269998	-0.617162	0.0298875	9.86514e-95	0.000766389	0.000348869	0.0280362	0.000117433	20	8.26058e-05	0.00145017	1.00077	1.00008	1.00145	1.001(1,1.001)	0.475907
UKBB	cg14686676	6	HLA-DOA	32975255	rs399604	6	32975014	C	T	0.429423	-0.00046273	0.00020816	0.0259998	-0.467558	0.0329726	1.21487e-45	0.000989674	0.000450644	0.0280825	0.0666733	20	0.000106412	0.00187294	1.00099	1.00011	1.00187	1.001(1,1.002)	0.475907	734	0.487133	0.266278	0.149603	0.0817616	0.015224	rs116667074	0.137993	0.156972	0.0969855	0.1862
UKBB	cg07343703	1	AKT3	244015224	rs4430311	1	244015993	C	T	0.352883	-0.000488126	0.000221338	0.0269998	-0.748794	0.0329689	3.40166e-114	0.000651883	0.000296983	0.0281623	0.995709	20	6.97963e-05	0.00123397	1.00065	1.00007	1.00123	1.001(1,1.001)	0.476157	1440	3.71478e-103	0.99743	4.89735e-106	0.0013137	0.00125606	rs4430311	1	0.488785	0.00256976	0.956124
UKBB	cg16817229	21	MX1	42798199	rs462687	21	42797057	A	G	0.437376	-0.000496831	0.0002082	0.017	-0.182299	0.0327174	2.51933e-08	0.00272536	0.00124241	0.0282637			0.000290236	0.00516048	1.00273	1.00029	1.00517	1.003(1,1.005)	0.476771	1855	0.906204	0.0890782	0.00419752	0.000412501	0.000107683	rs2837777	0.0286438	0.207009	0.000520183	0.261048
UKBB	cg01934064	17	MAPT	44064242	rs78026984	17	44025592	C	G	0.239563	0.000546971	0.000247048	0.0269998	0.55237	0.0390931	2.49587e-45	0.000990226	0.000452708	0.0287179	0.403398	20	0.000102918	0.00187753	1.00099	1.0001	1.00188	1.001(1,1.002)	0.483319	343	2.56767e-38	0.998414	7.85538e-42	0.000304167	0.00128138	rs78026984	0.0338607	0.808162	0.00158555	4.21275
UKBB	cg09329275	3	CMTM6	32509543	rs421653	3	32511650	A	C	0.409543	-0.000482721	0.000209811	0.021	0.227674	0.0327321	3.50858e-12	-0.00212023	0.000970646	0.0289367	0.0587057	18	-0.0040227	-0.000217764	0.997882	0.995985	0.999782	0.998(0.996,1)	0.483937	1749	1.04085e-06	0.998438	5.07507e-10	0.000485751	0.00107541	rs619913	0.354292	0.688853	0.00156116	2.21392
UKBB	cg09538921	19	IL27RA	14142201	rs7251796	19	14135656	T	C	0.172962	-0.000623693	0.000267821	0.02	-0.26931	0.0427676	3.03341e-10	0.00231589	0.0010603	0.0289481	0.237663	10	0.000237702	0.00439408	1.00232	1.00024	1.0044	1.002(1,1.004)	0.483937	1102	0.000118633	0.996961	5.99081e-08	0.000501033	0.00241888	rs7251796	0.266965	0.828409	0.00291992	4.8278
UKBB	cg07741184	6	CCR6	167504864	rs2239826	6	167504880	C	T	0.387674	-0.000464608	0.000211258	0.0280001	0.563653	0.0302689	2.15075e-77	-0.00082428	0.000377406	0.0289574	0.451425	20	-0.001564	-8.45642e-05	0.999176	0.998437	0.999915	0.999(0.998,1)	0.483937	2211	1.52244e-68	0.98794	1.67427e-70	0.0108635	0.0011966	rs2239826	0.648225	0.0992202	0.0120601	0.110149
UKBB	cg24089118	14	PTGDR	52734251	rs10144719	14	52617617	T	C	0.143141	-0.000680425	0.000294112	0.021	0.305101	0.046231	4.12594e-11	-0.00223016	0.0010215	0.0290191	0.876585	12	-0.0042323	-0.00022802	0.997772	0.995777	0.999772	0.998(0.996,1)	0.483937	1269	0.897011	0.102485	0.000423803	4.83891e-05	3.12408e-05	rs66485060	0.0139622	0.392325	7.963e-05	0.645617
UKBB	cg10943921	3	PLXND1	129279429	rs2626001	3	129259458	A	G	0.119284	-0.000773882	0.000327801	0.0179999	-0.289724	0.0509292	1.27962e-08	0.0026711	0.00122499	0.0292193	0.855951	7	0.00027012	0.00507208	1.00267	1.00027	1.00508	1.003(1,1.005)	0.485855	1120	0.00245713	0.988998	1.62628e-05	0.00654381	0.00198526	rs2626001	0.225831	0.232764	0.00852907	0.303379
UKBB	cg10672108	11	CNTF	58389987	rs2298607	11	58404499	A	G	0.181909	0.000646993	0.00027853	0.02	0.283489	0.0449262	2.78842e-10	0.00228225	0.00104696	0.0292668	0.569632	9	0.000230208	0.00433429	1.00228	1.00023	1.00434	1.002(1,1.004)	0.485855	1129	0.669639	0.328749	0.000679937	0.000333205	0.000599492	rs11229869	0.0294272	0.642751	0.000932697	1.79917
UKBB	cg01964170	14	BMP4	54414764	rs4243595	14	54387873	C	T	0.469185	0.000487877	0.000210639	0.021	-0.150253	0.0234478	1.47471e-10	-0.00324704	0.00149066	0.0293874	0.5756	4	-0.00616873	-0.000325346	0.996758	0.99385	0.999675	0.997(0.994,1)	0.486349	1401	0.000107309	0.997296	1.13337e-07	0.00105177	0.00154514	rs4243595	0.748309	0.594992	0.00259691	1.46909
UKBB	cg05753993	18	NFATC1	77199432	rs9709477	18	77202786	A	C	0.144135	0.000609482	0.000279537	0.0290001	1.14417	0.0385619	1.81804e-193	0.000532685	0.000244973	0.0296703	0.95243	20	5.25379e-05	0.00101283	1.00053	1.00005	1.00101	1.001(1,1.001)	0.486349	2125	4.82154e-176	0.997745	3.64211e-179	0.000752176	0.00150278	rs9709477	0.982095	0.666434	0.00225495	1.99791
UKBB	cg20284508	3	PLXNA1	126668502	rs732737	3	126712758	T	C	0.082505	-0.000846845	0.000387985	0.0290001	1.3893	0.0581401	3.39205e-126	-0.000609548	0.000280429	0.0297332	0.0998958	20	-0.00115919	-5.99072e-05	0.999391	0.998841	0.99994	0.999(0.999,1)	0.486349	1816	7.34335e-105	0.997458	3.30772e-108	0.000447198	0.00209498	rs732737	1	0.824088	0.00254217	4.68467
UKBB	cg05727186	17	CRHR1	43697356	rs62056790	17	43975417	A	G	0.239563	0.000544626	0.000246998	0.0269998	-0.495264	0.0392465	1.65229e-36	-0.00109967	0.000506276	0.0298501	0.309331	16	-0.00209197	-0.000107369	0.998901	0.99791	0.999893	0.999(0.998,1)	0.486349	343	4.05068e-30	0.998454	1.23924e-33	0.000304218	0.00124225	rs62056789	0.0311478	0.803281	0.00154646	4.0834
	cg06414921	6	HLA-C	31276504	rs2523594	6	31326629	C	T	0.302187	-0.000470657	0.000212466	0.0269998	-0.357394	0.0323578	2.31607e-28	0.00131691	0.000606325	0.0298588	0.00160781	20	0.000128513	0.00250531	1.00132	1.00013	1.00251	1.001(1,1.003)	0.486349
UKBB	cg24989962	14	PTGDR	52734286	rs10144719	14	52617617	T	C	0.143141	-0.000680425	0.000294112	0.021	0.288558	0.0460912	3.83531e-10	-0.00235802	0.00108661	0.030002	0.933803	8	-0.00448778	-0.000228264	0.997645	0.995522	0.999772	0.998(0.996,1)	0.486349	1269	0.83432	0.16516	0.000394184	7.79832e-05	4.82708e-05	rs7145307	0.0229586	0.382331	0.000126254	0.61899
UKBB	cg16327477	11	LTBP3	65315284	rs1787666	11	65249089	C	A	0.124254	-0.000689682	0.000302752	0.0230001	0.337804	0.0476025	1.28099e-12	-0.00204166	0.000941283	0.030081	0.537021	6	-0.00388657	-0.000196745	0.99796	0.996121	0.999803	0.998(0.996,1)	0.486349	1032	4.25656e-07	0.586944	2.98668e-07	0.411838	0.00121718	rs1787666	0.201959	0.00294679	0.413055	0.0029555
UKBB	cg21925465	7	CD36	79998779	rs304775	7	80003674	G	A	0.238569	-0.000562194	0.000245675	0.0219999	-0.265574	0.0390509	1.04104e-11	0.0021169	0.000976038	0.0300924	0.882399	7	0.000203866	0.00402993	1.00212	1.0002	1.00404	1.002(1,1.004)	0.486349	1517	2.36865e-06	0.992204	1.84463e-09	0.00076567	0.00702835	rs34631466	0.149317	0.901762	0.00779402	9.17934
UKBB	cg00846647	17	MAPT	44060252	rs62063271	17	44036047	A	G	0.239563	0.000536951	0.00024716	0.0299999	-1.18696	0.0317564	9.22815e-306	-0.000452375	0.000208581	0.0300961	0.311112	20	-0.000861194	-4.35562e-05	0.999548	0.999139	0.999956	1(0.999,1)	0.486349	343	1.04017e-283	0.99835	3.18224e-287	0.000304082	0.00134635	rs112275277	0.0679771	0.815757	0.00165044	4.4276
UKBB	cg15559938	1	MAPKAPK2	206837731	rs11119297	1	206851035	C	T	0.116302	0.000815457	0.000353279	0.021	-0.362117	0.0572136	2.46409e-10	-0.00225192	0.00103845	0.0301176	0.749359	6	-0.00428728	-0.000216558	0.997751	0.995722	0.999783	0.998(0.996,1)	0.486349	929	0.954645	0.0451092	0.000224543	1.05994e-05	1.07946e-05	rs116059019	0.0868886	0.504562	2.1394e-05	1.01842
UKBB	cg03591499	3	RFTN1	16555620	rs1429162	3	16556199	G	C	0.302187	0.000485443	0.00022303	0.0299999	-0.773695	0.0313922	4.05145e-134	-0.000627435	0.000289388	0.0301478	0.043722	20	-0.00119464	-6.02345e-05	0.999373	0.998806	0.99994	0.999(0.999,1)	0.486349	1914	1.08799e-122	0.997906	9.89445e-126	0.00090633	0.00118756	rs1429162	0.948887	0.567154	0.00209389	1.31029
	cg13573375	19	PIAS4	4033718	rs12460140	19	4033614	G	A	0.245527	-0.000537688	0.000248038	0.0299999	1.5239	0.02263	0	-0.000352837	0.00016285	0.0302621	0.00781776	20	-0.000672023	-3.3651e-05	0.999647	0.999328	0.999966	1(0.999,1)	0.486349
UKBB	cg18242103	14	PTGDR	52734253	rs1956260	14	52631927	C	G	0.140159	-0.000683708	0.000295118	0.021	0.280768	0.045928	9.76436e-10	-0.00243513	0.00112406	0.0302823	0.456939	9	-0.00463829	-0.000231972	0.997568	0.995372	0.999768	0.998(0.995,1)	0.486349	1269	0.862637	0.136853	0.000407562	6.46204e-05	3.7591e-05	rs66485060	0.0218787	0.367777	0.000102211	0.581721
UKBB	cg23350294	8	PENK	57359992	rs2609998	8	57360034	A	G	0.45328	-0.000452025	0.000207951	0.0299999	-0.763959	0.0297434	1.71952e-145	0.000591688	0.000273175	0.0303137	0.0491864	20	5.6265e-05	0.00112711	1.00059	1.00006	1.00113	1.001(1,1.001)	0.486349	2482	1.09804e-134	0.996773	2.30297e-137	0.00208944	0.00113797	rs2609998	0.210913	0.352594	0.00322741	0.544627
UKBB	cg17206393	20	TRPC4AP	33681223	rs4911468	20	33694254	A	T	0.244533	0.000495687	0.000221921	0.0259998	-0.305151	0.0344297	7.78869e-19	-0.0016244	0.000749989	0.030319	0.401068	20	-0.00309438	-0.000154422	0.998377	0.99691	0.999846	0.998(0.997,1)	0.486349	1172	7.00789e-13	0.997374	9.8285e-16	0.00139758	0.00122865	rs4911468	0.293778	0.467838	0.00262623	0.879126
UKBB	cg22862003	21	MX1	42797588	rs462903	21	42797606	G	A	0.434394	0.000454218	0.00020823	0.0290001	-0.584268	0.0326328	1.09161e-71	-0.000777414	0.00035903	0.0303634	0.570056	20	-0.00148111	-7.37152e-05	0.999223	0.99852	0.999926	0.999(0.999,1)	0.486349	1855	0.893671	0.101466	0.00413946	0.000469735	0.000254084	rs2142128	0.0332798	0.351033	0.000723819	0.540909
UKBB	cg04216235	5	STC2	172738061	rs17675949	5	172738233	T	C	0.476143	0.000476828	0.000210765	0.0239999	-0.233877	0.0317896	1.8805e-13	-0.0020388	0.000942826	0.0305847	0.662974	7	-0.00388674	-0.000190861	0.997963	0.996121	0.999809	0.998(0.996,1)	0.486349	2256	1.24381e-07	0.997738	1.16996e-10	0.000937173	0.0013246	rs17675949	0.478323	0.585647	0.00226177	1.4134
UKBB	cg23414001	20	TRPC4AP	33681070	rs2378334	20	33716739	C	T	0.228628	0.000512823	0.000226653	0.0239999	-0.25932	0.0353962	2.36746e-13	-0.00197757	0.000914761	0.0306304	0.161709	20	-0.0037705	-0.000184638	0.998024	0.996237	0.999815	0.998(0.996,1)	0.486349	1172	2.23443e-08	0.997234	3.13377e-11	0.00139724	0.001369	rs6060253	0.070088	0.494896	0.00276625	0.979791
UKBB	cg14274357	14	AKT1	105251402	rs61995965	14	105272806	A	G	0.106362	-0.000799416	0.000367733	0.0299999	-1.08326	0.0534798	3.17707e-91	0.000737972	0.000341418	0.0306575	0.356008	7	6.87927e-05	0.00140715	1.00074	1.00007	1.00141	1.001(1,1.001)	0.486349	1644	0.723068	0.27654	0.000240688	9.19929e-05	5.92631e-05	rs59804769	0.341955	0.391807	0.000151256	0.644214
UKBB	cg01995938	11	CALCA	14994130	rs11023407	11	15014810	G	A	0.257455	0.000521627	0.000229588	0.0230001	-0.26374	0.0376911	2.6074e-12	-0.00197781	0.000915246	0.0306987	0.912072	10	-0.00377169	-0.000183928	0.998024	0.996235	0.999816	0.998(0.996,1)	0.486349	1344	5.21711e-07	0.998074	3.97331e-10	0.000758959	0.00116607	rs11023407	0.175177	0.605742	0.00192503	1.53641
UKBB	cg16617872	7	SERPINE1	100774767	rs2227667	7	100774749	G	A	0.209742	-0.000574246	0.000260281	0.0269998	-0.422225	0.0395623	1.37043e-26	0.00136005	0.000629485	0.0307285	0.476748	16	0.000126259	0.00259384	1.00136	1.00013	1.0026	1.001(1,1.003)	0.486349	1905	1.0784e-19	0.997645	9.75312e-23	0.000900826	0.00145398	rs2227667	0.466326	0.617453	0.00235481	1.61406
UKBB	cg21431387	8	MSR1	16044564	rs351581	8	16053426	G	C	0.0884692	-0.000852911	0.000389443	0.0290001	-0.822908	0.0634174	1.67278e-38	0.00103646	0.000479945	0.0308086	0.973195	19	9.57678e-05	0.00197715	1.00104	1.0001	1.00198	1.001(1,1.002)	0.486349	1808	1.12468e-27	0.997275	6.18084e-31	0.00054589	0.00217912	rs351581	0.889212	0.799674	0.00272501	3.99187
UKBB	cg00206168	11	LTBP3	65308501	rs679643	11	65250590	A	C	0.124254	-0.00070343	0.000302902	0.02	0.27314	0.0469293	5.87626e-09	-0.00257535	0.00119398	0.0310101			-0.00491555	-0.000235149	0.997428	0.995097	0.999765	0.997(0.995,1)	0.486349	1032	0.000710706	0.586175	0.000498678	0.411298	0.00131789	rs679643	0.18273	0.00319399	0.412616	0.00320423
UKBB	cg20356637	15	SMAD3	67356310	rs12912472	15	67350944	C	A	0.246521	-0.000526464	0.000244173	0.0309999	-1.43362	0.0214205	0	0.000367227	0.000170408	0.0311624	0.56982	20	3.32273e-05	0.000701227	1.00037	1.00003	1.0007	1(1,1.001)	0.486349	2247	0	0.997585	0	0.00110787	0.00130722	rs35597327	0.273225	0.541272	0.00241508	1.17994
UKBB	cg23731272	15	SMAD3	67356838	rs12912472	15	67350944	C	A	0.246521	-0.000526464	0.000244173	0.0309999	-1.2765	0.0271112	0	0.000412428	0.000191484	0.0312517	0.471695	20	3.71194e-05	0.000787737	1.00041	1.00004	1.00079	1(1,1.001)	0.486349	2247	0	0.997565	0	0.00110782	0.00132762	rs35597327	0.233981	0.545124	0.00243544	1.1984
UKBB	cg23353432	20	MMP9	44639847	rs3918249	20	44638136	C	T	0.380716	0.000484088	0.00021642	0.025	-0.275885	0.0346136	1.58137e-15	-0.00175467	0.000814763	0.0312716	0.832995	15	-0.00335161	-0.000157735	0.998247	0.996654	0.999842	0.998(0.997,1)	0.486349	1592	1.6739e-09	0.998118	1.09704e-12	0.000652918	0.00122895	rs3918249	0.524994	0.653048	0.00188187	1.88225
UKBB	cg13105599	15	SMAD3	67356641	rs12912472	15	67350944	C	A	0.246521	-0.000526464	0.000244173	0.0309999	-1.24575	0.0280371	0	0.000422608	0.000196235	0.0312734	0.42824	20	3.79874e-05	0.000807229	1.00042	1.00004	1.00081	1(1,1.001)	0.486349	2247	0	0.997496	0	0.00110768	0.00139632	rs34616320	0.187206	0.557635	0.002504	1.26058
UKBB	cg02486855	15	SMAD3	67356942	rs12912472	15	67350944	C	A	0.246521	-0.000526464	0.000244173	0.0309999	-1.24177	0.0281756	0	0.000423963	0.000196868	0.0312767	0.457794	20	3.81017e-05	0.000809824	1.00042	1.00004	1.00081	1(1,1.001)	0.486349	2247	0	0.9975	0	0.00110769	0.00139249	rs35597327	0.181592	0.556956	0.00250017	1.25711
UKBB	cg00711496	19	PRMT1	50191497	rs113717727	19	50199154	A	G	0.16004	-0.000671093	0.000288398	0.02	-0.258301	0.0454835	1.35481e-08	0.0025981	0.00120661	0.0313013			0.000233144	0.00496306	1.0026	1.00023	1.00498	1.003(1,1.005)	0.486349	1143	0.947298	0.0523549	0.000315783	1.74387e-05	1.38842e-05	rs12463098	0.0170547	0.443261	3.13229e-05	0.796174
UKBB	cg26799474	2	CASP8	202098951	rs10931945	2	202271124	T	C	0.496024	-0.000460012	0.000208639	0.0269998	0.32784	0.0328595	1.9216e-23	-0.00140316	0.00065176	0.0313281	0.0324822	20	-0.00268061	-0.00012571	0.998598	0.997323	0.999874	0.999(0.997,1)	0.486349	1167	8.43449e-16	0.999291	4.82357e-19	0.000571343	0.00013779	rs2540435	0.635237	0.194307	0.000709132	0.241168
UKBB	cg17339521	3	RFTN1	16555597	rs1366700	3	16555572	C	T	0.299205	0.000483027	0.000222966	0.0299999	-0.5836	0.0331798	2.98921e-69	-0.000827668	0.00038494	0.0315455	0.0614931	20	-0.00158215	-7.31856e-05	0.999173	0.998419	0.999927	0.999(0.998,1)	0.486349	1914	2.67466e-60	0.997929	2.43239e-63	0.000906374	0.00116444	rs1366700	0.927344	0.562309	0.00207081	1.28472
UKBB	cg25601829	15	SMAD3	67355497	rs12912472	15	67350944	C	A	0.246521	-0.000526464	0.000244173	0.0309999	-0.952121	0.0344435	3.38941e-168	0.000552938	0.000257231	0.0315883	0.587136	20	4.87652e-05	0.00105711	1.00055	1.00005	1.00106	1.001(1,1.001)	0.486349	2247	6.43365e-155	0.997504	7.15332e-158	0.0011077	0.00138824	rs35597327	0.18173	0.5562	0.00249594	1.25327
UKBB	cg02631906	1	PRDX1	45987864	rs3219492	1	45796354	T	G	0.100398	-0.000775281	0.000332296	0.02	0.289497	0.0524271	3.3536e-08	-0.00267803	0.00124609	0.0316231	0.864583	6	-0.00512037	-0.000235694	0.997326	0.994893	0.999764	0.997(0.995,1)	0.486349	754	0.590641	0.408851	0.000121874	8.40612e-05	0.00030189	rs61782915	0.565269	0.782198	0.000385952	3.59132
UKBB	cg04755674	19	IL27RA	14142047	rs7251796	19	14135656	T	C	0.172962	-0.000623693	0.000267821	0.02	-0.235433	0.0422196	2.45563e-08	0.00264913	0.00123278	0.0316415	0.273524	9	0.000232881	0.00506538	1.00265	1.00023	1.00508	1.003(1,1.005)	0.486349	1102	0.0084408	0.988865	4.26248e-06	0.000497171	0.0021925	rs7251796	0.394971	0.815156	0.00268967	4.40996
UKBB	cg00269817	8	PENK	57361797	rs2609999	8	57359100	T	G	0.454274	-0.000451357	0.000207951	0.0299999	-0.481926	0.0318523	1.02695e-51	0.000936569	0.000435917	0.0316739	0.0693902	20	8.21717e-05	0.00179097	1.00094	1.00008	1.00179	1.001(1,1.002)	0.486349	2482	2.37289e-44	0.996759	4.97678e-47	0.0020894	0.00115201	rs2609999	0.203238	0.355405	0.00324141	0.551362
UKBB	cg27400956	16	USP7	9102416	rs9923450	16	9102388	G	A	0.360835	-0.000511122	0.000230802	0.0269998	0.298974	0.0337787	8.67603e-19	-0.00170959	0.000795777	0.0316881	0.758467	20	-0.00326931	-0.000149867	0.998292	0.996736	0.99985	0.998(0.997,1)	0.486349	3006	2.73269e-12	0.997835	2.26945e-15	0.000827349	0.00133722	rs9923450	0.999998	0.617776	0.00216457	1.61627
UKBB	cg14631576	9	OGN	95140430	rs2761677	9	95180558	A	G	0.286282	0.000503191	0.000233349	0.0309999	-0.768236	0.0352112	1.56715e-105	-0.000654995	0.000305226	0.0318784	0.627579	20	-0.00125324	-5.6752e-05	0.999345	0.998748	0.999943	0.999(0.999,1)	0.488246	1489	2.57438e-94	0.997658	3.51419e-97	0.00136088	0.000981089	rs1121978	0.305308	0.418916	0.00234197	0.720921
UKBB	cg12321193	13	EDNRB	78550384	rs7339382	13	78295338	C	T	0.140159	-0.000782693	0.000336624	0.02	-0.276132	0.050017	3.37535e-08	0.00283449	0.00132277	0.0321263			0.000241861	0.00542712	1.00284	1.00024	1.00544	1.003(1,1.005)	0.490686	1877	0.0306204	0.949296	0.000554686	0.0171941	0.00233447	rs7339382	0.9716	0.119541	0.0195285	0.135771
UKBB	cg13081526	6	HLA-DRA	32449961	rs9271406	6	32587588	A	G	0.49006	-0.000442473	0.000206541	0.032	1.13889	0.0206523	0	-0.000388512	0.00018149	0.0322993	0.878326	20	-0.000744232	-3.27916e-05	0.999612	0.999256	0.999967	1(0.999,1)	0.490686	740	0	0.764443	0	0.234773	0.000783263	rs9271406	1	0.00332516	0.235557	0.00333625
UKBB	cg11277126	20	TRPC4AP	33680945	rs6060250	20	33704108	T	C	0.247515	0.000483321	0.000221921	0.0290001	-0.403337	0.0346954	3.0726e-31	-0.00119831	0.000559785	0.0323019	0.244805	20	-0.00229549	-0.000101131	0.998802	0.997707	0.999899	0.999(0.998,1)	0.490686	1172	8.08229e-25	0.997412	1.13353e-27	0.00139767	0.00119001	rs6058184	0.145469	0.459874	0.00258768	0.851422
UKBB	cg13226669	1	WNT3A	228197109	rs78741991	1	228202683	T	C	0.0725646	-0.000770535	0.000346274	0.0259998	0.421349	0.0537625	4.60574e-15	-0.00182873	0.000854306	0.0323058	0.693429	15	-0.00350317	-0.00015429	0.998173	0.996503	0.999846	0.998(0.997,1)	0.490686	1713	2.60899e-09	0.997578	1.94801e-12	0.000743166	0.00167838	rs78741991	0.0778975	0.693103	0.00242155	2.25842
UKBB	cg06653140	5	SKP2	36157329	rs3804444	5	36157742	G	A	0.144135	0.000664565	0.000310458	0.032	1.90114	0.0266314	0	0.000349561	0.000163374	0.0323844	0.743831	20	2.9348e-05	0.000669774	1.00035	1.00003	1.00067	1(1,1.001)	0.490861	1703	0	0.997278	0	0.000840419	0.00188163	rs2362974	0.262553	0.691255	0.00272205	2.23892
UKBB	cg20012848	12	NR4A1	52435420	rs744690	12	52441484	G	T	0.196819	0.000603614	0.000279736	0.0309999	-0.653863	0.0414809	5.59393e-56	-0.000923151	0.00043181	0.032528	0.095578	20	-0.0017695	-7.68034e-05	0.999077	0.998232	0.999923	0.999(0.998,1)	0.49202	2028	2.06116e-46	0.997373	2.47491e-49	0.00119616	0.00143097	rs744690	1	0.544691	0.00262713	1.19631
UKBB	cg05877104	6	CCR6	167507447	rs7757618	6	167492552	A	G	0.150099	0.000596233	0.000272498	0.0290001	0.427228	0.0435456	1.00917e-22	0.00139559	0.000653497	0.032715	0.35566	10	0.000114736	0.00267644	1.0014	1.00011	1.00268	1.001(1,1.003)	0.492875	2211	1.50864e-15	0.987681	1.6591e-17	0.0108604	0.00145862	rs7757618	0.997351	0.118404	0.012319	0.134307
UKBB	cg23922804	12	NR4A1	52436085	rs744690	12	52441484	G	T	0.196819	0.000603614	0.000279736	0.0309999	-0.623183	0.0418328	3.44796e-50	-0.000968598	0.000453567	0.0327192	0.109481	20	-0.00185759	-7.96067e-05	0.999032	0.998144	0.99992	0.999(0.998,1)	0.492875	2028	5.07746e-41	0.997373	6.09671e-44	0.00119616	0.00143097	rs744690	1	0.544691	0.00262713	1.19631
UKBB	cg01873886	14	BMP4	54419825	rs8014071	14	54431500	G	A	0.397614	-0.000465484	0.000213732	0.0290001	0.348265	0.0332314	1.06742e-25	-0.00133658	0.000626817	0.0329798	0.116989	8	-0.00256514	-0.000108019	0.998664	0.997438	0.999892	0.999(0.997,1)	0.494006	1401	7.40067e-19	0.997797	7.81635e-22	0.00105269	0.00114988	rs8014071	0.986567	0.522063	0.00220257	1.09233
UKBB	cg03480935	15	SMAD3	67417860	rs11631380	15	67427189	T	C	0.322068	-0.000474095	0.000220697	0.032	0.581734	0.0331144	4.3782e-69	-0.000814969	0.000382204	0.0329831	0.618338	20	-0.00156409	-6.58492e-05	0.999185	0.998437	0.999934	0.999(0.998,1)	0.494006	2247	4.03673e-60	0.997785	4.48828e-63	0.00110829	0.00110624	rs11631380	0.999918	0.499537	0.00221453	0.998151
UKBB	cg10466124	6	HLA-DRB5	32498285	rs9271406	6	32587588	A	G	0.49006	-0.000442473	0.000206541	0.032	0.658387	0.0300641	2.62985e-106	-0.000672056	0.000315205	0.0329967	0.335305	20	-0.00128986	-5.42542e-05	0.999328	0.998711	0.999946	0.999(0.999,1)	0.494006	740	2.6093e-96	0.764443	8.01363e-97	0.234773	0.000783263	rs9271406	1	0.00332516	0.235557	0.00333625
UKBB	cg15880738	11	CD3G	118215112	rs11216861	11	118241516	A	G	0.307157	-0.000491036	0.000226951	0.0299999	0.363731	0.0354394	1.02957e-24	-0.00135	0.000637666	0.0342522	0.664951	13	-0.00259983	-0.000100175	0.998651	0.997404	0.9999	0.999(0.997,1)	0.510756	1198	0.917486	0.0820827	0.000377346	3.37388e-05	2.0419e-05	rs2187490	0.0353986	0.377028	5.41578e-05	0.60521
UKBB	cg11117266	17	MAPT	43971461	rs112073200	17	44201791	C	G	0.240557	0.000551219	0.000247196	0.0259998	-0.263893	0.0391486	1.57522e-11	-0.0020888	0.000986652	0.0342551	0.288153	13	-0.00402264	-0.000154962	0.997913	0.995985	0.999845	0.998(0.996,1)	0.510756	343	1.02894e-06	0.998459	3.14786e-10	0.000304227	0.00123552	rs112073200	0.0551735	0.802417	0.00153974	4.06117
UKBB	cg27304328	1	SLAMF6	160519425	rs3766384	1	160519480	C	G	0.33996	0.000470297	0.000218537	0.0309999	-0.379233	0.0328074	6.61943e-31	-0.00124013	0.000586162	0.0343727	0.988463	20	-0.00238901	-9.12525e-05	0.998761	0.997614	0.999909	0.999(0.998,1)	0.510814	1427	3.35015e-24	0.998474	1.12503e-27	0.000334111	0.00119182	rs3755898	0.417969	0.781045	0.00152593	3.56714
UKBB	cg08046044	14	BMP4	54419614	rs8014071	14	54431500	G	A	0.397614	-0.000465484	0.000213732	0.0290001	0.297085	0.0334559	6.69199e-19	-0.00156684	0.000740752	0.0344131	0.0767878	8	-0.00301871	-0.000114966	0.998434	0.996986	0.999885	0.998(0.997,1)	0.510814	1401	2.0287e-12	0.997796	2.14265e-15	0.00105269	0.00115167	rs8014071	0.9834	0.52245	0.00220435	1.09402
UKBB	cg16043227	6	CCR6	167529765	rs1012656	6	167525303	C	G	0.483101	0.000438623	0.000207214	0.0340001	1.07838	0.0235127	0	0.000406743	0.000192358	0.0344715	0.515907	20	2.97213e-05	0.000783765	1.00041	1.00003	1.00078	1(1,1.001)	0.510814	2211	0	0.988134	0	0.0108658	0.00100028	rs1012657	0.32742	0.0842976	0.0118661	0.0920578
UKBB	cg21223191	6	HLA-DQA1	32583741	rs2760994	6	32574308	C	T	0.405567	0.000442324	0.000208754	0.0340001	0.832892	0.0280529	1.03216e-193	0.00053107	0.000251275	0.0345579	0.230539	20	3.8571e-05	0.00102357	1.00053	1.00004	1.00102	1.001(1,1.001)	0.510814	740	3.69457e-181	0.764466	1.13467e-181	0.23478	0.000753138	rs2760994	1	0.00319758	0.235534	0.00320784
UKBB	cg26135397	11	ADM	10324126	rs61891770	11	10343981	T	C	0.130219	-0.00072013	0.000323994	0.0259998	-0.332224	0.0489302	1.12326e-11	0.0021676	0.00102615	0.0346554	0.980571	20	0.000156346	0.00417885	1.00217	1.00016	1.00419	1.002(1,1.004)	0.510814	2224	1.36217e-06	0.9977	1.57441e-09	0.00115201	0.00114684	rs61891770	0.0851298	0.498876	0.00229885	0.995516
UKBB	cg20022036	6	HLA-DRB1	32549496	rs2760994	6	32574308	C	T	0.405567	0.000442324	0.000208754	0.0340001	-0.727598	0.0278412	1.50539e-150	-0.000607924	0.00028785	0.034691	0.477158	20	-0.00117211	-4.3738e-05	0.999392	0.998829	0.999956	0.999(0.999,1)	0.510814	740	3.5631e-139	0.764466	1.09429e-139	0.23478	0.000753138	rs2760994	1	0.00319758	0.235534	0.00320784
UKBB	cg17661135	8	NRG1	32441430	rs67832854	8	32448495	C	G	0.264414	0.000515413	0.000235342	0.0290001	-0.294021	0.037013	1.96191e-15	-0.00175298	0.000830288	0.0347473	0.302653	11	-0.00338034	-0.000125616	0.998249	0.996625	0.999874	0.998(0.997,1)	0.510814	1672	6.18333e-10	0.998441	2.89906e-13	0.000467027	0.00109226	rs67832854	0.155889	0.700488	0.00155929	2.33876
UKBB	cg13561855	14	PTGDR	52735840	rs17831675	14	52742151	A	G	0.0904573	0.000810805	0.000359989	0.0239999	0.318896	0.0528408	1.58926e-09	0.00254254	0.00120491	0.0348462	0.533472	11	0.000180916	0.00490416	1.00255	1.00018	1.00492	1.003(1,1.005)	0.510926	1269	0.931736	0.0677278	0.000440209	3.19351e-05	6.36657e-05	rs1537128	0.258511	0.665954	9.56007e-05	1.9936
UKBB	cg05301556	17	MAPT	43971177	rs10445363	17	43914558	A	G	0.239563	0.000527148	0.000247115	0.0329997	-0.558812	0.0393179	7.64548e-46	-0.000943337	0.000447168	0.0348946	0.289545	20	-0.00181979	-6.68877e-05	0.999057	0.998182	0.999933	0.999(0.998,1)	0.510926	343	7.18552e-39	0.998499	2.19829e-42	0.000304277	0.00119694	rs10445363	0.0266161	0.797313	0.00150122	3.93372
UKBB	cg05578595	3	ADIPOQ	186542905	rs34587333	3	186545784	A	G	0.485089	-0.000444946	0.000208283	0.0329997	0.40795	0.032185	8.12097e-37	-0.00109069	0.000517761	0.0351568	0.73748	16	-0.0021055	-7.58784e-05	0.99891	0.997897	0.999924	0.999(0.998,1)	0.511683	1799	0.757137	0.239763	0.0021915	0.00069377	0.000214848	rs3908206	0.490143	0.236456	0.000908618	0.309682
UKBB	cg26544870	15	SMAD6	66995141	rs2439378	15	66946826	C	T	0.44831	0.000452146	0.000209122	0.0309999	-0.297491	0.0321678	2.28538e-20	-0.00151986	0.000721908	0.0352613	0.681082	20	-0.0029348	-0.00010492	0.998481	0.99707	0.999895	0.998(0.997,1)	0.511683	2247	7.7956e-14	0.997819	8.66762e-17	0.00110836	0.00107225	rs2439378	0.992694	0.491719	0.00218061	0.967417
UKBB	cg05299077	2	INPP5D	233981999	rs10933431	2	233981912	G	C	0.228628	0.000528947	0.000249259	0.0340001	0.637891	0.0381491	9.2169e-63	0.000829212	0.000393889	0.0352746	0.253931	20	5.71896e-05	0.00160123	1.00083	1.00006	1.0016	1.001(1,1.002)	0.511683	1772	2.42291e-53	0.998445	9.06824e-57	0.000372507	0.00118251	rs10933431	1	0.760448	0.00155501	3.17446
UKBB	cg06060522	20	CD40	44782039	rs6074044	20	44782142	T	C	0.109344	0.000636132	0.000301127	0.0350002	1.06215	0.0433732	1.95333e-132	0.00059891	0.00028456	0.0353185	0.396152	20	4.11724e-05	0.00115665	1.0006	1.00004	1.00116	1.001(1,1.001)	0.511683	1592	7.88249e-117	0.997948	5.16603e-120	0.000652636	0.00139921	rs6074044	1	0.681927	0.00205184	2.14393
UKBB	cg21307484	22	IL2RB	37546220	rs3218253	22	37544810	A	G	0.264414	0.000493412	0.000233076	0.0340001	-0.664746	0.0345507	1.72145e-82	-0.000742256	0.00035274	0.0353559	0.75966	9	-0.00143363	-5.08856e-05	0.999258	0.998567	0.999949	0.999(0.999,1)	0.511683	1387	0.894862	0.104689	0.000376419	4.4009e-05	2.80472e-05	rs5756628	0.0627566	0.38924	7.20561e-05	0.637305
	cg25355501	6	HLA-C	31239910	rs2523568	6	31329932	A	G	0.17495	-0.000526671	0.000244927	0.032	-0.391364	0.0383364	1.81316e-24	0.00134573	0.000639562	0.0353656	0.000633214	20	9.21885e-05	0.00259927	1.00135	1.00009	1.0026	1.001(1,1.003)	0.511683
UKBB	cg11353706	7	SERPINE1	100774810	rs2227674	7	100776208	G	A	0.210736	-0.000576598	0.000259869	0.0269998	-0.260928	0.0396652	4.75999e-11	0.0022098	0.00105107	0.0355156	0.478104	4	0.000149703	0.0042699	1.00221	1.00015	1.00428	1.002(1,1.004)	0.512308	1905	2.59221e-05	0.997709	2.34442e-08	0.000900973	0.0013641	rs2227674	0.472276	0.602233	0.00226508	1.51403
UKBB	cg11206526	20	CD40	44782126	rs6074044	20	44782142	T	C	0.109344	0.000636132	0.000301127	0.0350002	0.932735	0.0449137	8.55874e-96	0.000682007	0.000324509	0.0355832	0.188375	20	4.59694e-05	0.00131804	1.00068	1.00005	1.00132	1.001(1,1.001)	0.512308	1592	1.6653e-82	0.997948	1.09141e-85	0.000652636	0.00139921	rs6074044	1	0.681927	0.00205184	2.14393
UKBB	cg02263999	15	SMAD6	66994432	rs10468038	15	66987413	G	T	0.22167	0.000557899	0.000255868	0.0290001	-0.305998	0.038884	3.56024e-15	-0.00182321	0.000867678	0.0356187	0.703329	6	-0.00352386	-0.000122561	0.998178	0.996482	0.999877	0.998(0.996,1)	0.512308	2247	9.56813e-09	0.99753	1.06384e-11	0.00110775	0.00136266	rs10468038	0.977823	0.551592	0.00247041	1.23011
UKBB	cg01869093	14	DICER1	95513955	rs61219894	14	95512770	T	G	0.170974	-0.000579115	0.000270375	0.032	-0.426959	0.0414982	7.93155e-25	0.00135637	0.000646834	0.0359991	0.2091	17	8.85754e-05	0.00262416	1.00136	1.00009	1.00263	1.001(1,1.003)	0.516063	2636	6.2133e-18	0.997452	8.56648e-21	0.00137405	0.00117351	rs61219894	0.514796	0.460641	0.00254756	0.854054
UKBB	cg02483931	17	CCL5	34202461	rs11868244	17	34243343	C	T	0.10835	0.000668941	0.000315384	0.0340001	-0.6457	0.0465247	8.53359e-44	-0.00103599	0.000494108	0.0360208	0.205655	17	-0.00200444	-6.75383e-05	0.998965	0.997998	0.999932	0.999(0.998,1)	0.516063	663	0.957042	0.0425797	0.000348889	1.55088e-05	1.35511e-05	rs211985	0.0507702	0.466316	2.906e-05	0.873769
UKBB	cg16786458	5	PPARGC1B	149108820	rs62382268	5	149105742	T	C	0.149105	0.000645531	0.000306732	0.0350002	0.818947	0.0431906	3.56537e-80	0.000788245	0.000376844	0.0364654	0.799205	20	4.96308e-05	0.00152686	1.00079	1.00005	1.00153	1.001(1,1.002)	0.520514	722	0.910159	0.0893427	0.000384509	3.7668e-05	7.60427e-05	rs33413	0.291033	0.668738	0.000113711	2.01876
UKBB	cg01646461	6	CCR6	167536086	rs2757044	6	167371846	G	C	0.494036	0.000453474	0.00020683	0.0280001	-0.224561	0.0322986	3.58463e-12	-0.00201938	0.000965752	0.0365288	0.3954	17	-0.00391225	-0.000126506	0.997983	0.996095	0.999874	0.998(0.996,1)	0.520514	2211	7.25214e-08	0.988016	7.9754e-10	0.0108644	0.00111939	rs4710161	0.0181353	0.0934088	0.0119838	0.103033
UKBB	cg19528419	11	SIGIRR	420266	rs10794323	11	428385	A	G	0.167992	0.000532038	0.000251562	0.0340001	0.545865	0.0398549	1.06826e-42	0.00097467	0.000466312	0.036603	0.357971	20	6.06985e-05	0.00188864	1.00098	1.00006	1.00189	1.001(1,1.002)	0.520514	1974	2.50802e-34	0.998071	1.89752e-37	0.000753946	0.00117481	rs10794323	0.999388	0.609103	0.00192876	1.55822
UKBB	cg19301366	6	HLA-DQB1	32627845	rs9272346	6	32604372	G	A	0.451292	0.000445411	0.000212398	0.0359998	0.735739	0.0288135	8.1549e-144	0.000605393	0.000289659	0.0366158	0.586419	20	3.76614e-05	0.00117312	1.00061	1.00004	1.00117	1.001(1,1.001)	0.520514	740	1.18992e-132	0.764483	3.65446e-133	0.234786	0.000731916	rs9272346	0.99989	0.0031077	0.235517	0.00311738
UKBB	cg16228356	17	CRHR1	43848958	rs17689882	17	43906828	A	G	0.238569	0.000517935	0.00024724	0.0359998	-0.917366	0.0361815	8.0025e-142	-0.000564589	0.000270429	0.0368201	0.343406	20	-0.00109463	-3.45482e-05	0.999436	0.998906	0.999965	0.999(0.999,1)	0.522403	343	5.24357e-128	0.998519	1.60419e-131	0.000304304	0.00117672	rs17425752	0.332728	0.794531	0.00148102	3.86692
UKBB	cg20475718	2	GKN1	69201798	rs4610084	2	69202261	G	A	0.38668	0.000461876	0.000209787	0.0280001	-0.219259	0.0339572	1.06857e-10	-0.00210653	0.00101089	0.0371751			-0.00408787	-0.000125186	0.997896	0.99592	0.999875	0.998(0.996,1)	0.525564	962	0.919299	0.0794615	0.00107729	9.30489e-05	6.8734e-05	rs11683908	0.0728092	0.424853	0.000161783	0.738687
UKBB	cg21705961	17	MAPT	44060775	rs17689882	17	43906828	A	G	0.238569	0.000517935	0.00024724	0.0359998	-0.736163	0.0364129	6.92222e-91	-0.00070356	0.000337648	0.0371865	0.293025	20	-0.00136535	-4.17699e-05	0.999297	0.998636	0.999958	0.999(0.999,1)	0.525564	343	1.75358e-80	0.99852	5.3648e-84	0.000304306	0.00117529	rs17425752	0.130715	0.794332	0.0014796	3.86222
UKBB	cg24700219	12	IL26	68621047	rs67206864	12	68632206	T	C	0.444334	-0.000454939	0.000206992	0.0280001	-0.206806	0.0318621	8.54602e-11	0.00219983	0.00105673	0.0373656	0.567905	18	0.000128639	0.00427102	1.0022	1.00013	1.00428	1.002(1,1.004)	0.527078	1814	2.0678e-05	0.996057	5.60576e-08	0.00269907	0.0012236	rs4913427	0.240121	0.31193	0.00392266	0.453341
UKBB	cg13353717	6	HLA-DQB1	32634276	rs3828789	6	32635754	G	T	0.409543	0.000441582	0.000211931	0.0369999	-0.995927	0.0251167	0	-0.000443388	0.000213091	0.0374576	0.865515	20	-0.000861046	-2.57296e-05	0.999557	0.999139	0.999974	1(0.999,1)	0.52736	740	0	0.764496	0	0.23479	0.000714852	rs3828789	0.920235	0.00303541	0.235504	0.00304465
UKBB	cg02919082	6	HLA-DQA1	32605694	rs3828789	6	32635754	G	T	0.409543	0.000441582	0.000211931	0.0369999	0.908389	0.0284276	4.68256e-224	0.000486116	0.0002338	0.0375993	0.898183	20	2.7868e-05	0.000944364	1.00049	1.00003	1.00094	1(1,1.001)	0.528338	740	5.18607e-210	0.764499	1.59273e-210	0.234791	0.000710211	rs3828789	0.996853	0.00301575	0.235501	0.00302487
UKBB	cg13047157	6	HLA-DQB1	32633114	rs3828789	6	32635754	G	T	0.409543	0.000441582	0.000211931	0.0369999	-0.689437	0.0305046	4.22849e-113	-0.000640497	0.000308701	0.0380038	0.435661	20	-0.00124555	-3.5443e-05	0.99936	0.998755	0.999965	0.999(0.999,1)	0.531105	740	5.81242e-111	0.764943	1.7851e-111	0.234928	0.000129328	rs9274614	1	0.000550201	0.235057	0.000550504
UKBB	cg01915328	14	DICER1	95513854	rs61219894	14	95512770	T	G	0.170974	-0.000579115	0.000270375	0.032	-0.346104	0.0414532	6.86819e-17	0.00167324	0.000806492	0.0380131	0.0834138	10	9.25157e-05	0.00325396	1.00167	1.00009	1.00326	1.002(1,1.003)	0.531105	2636	1.32357e-10	0.997401	1.82484e-13	0.00137392	0.00122534	rs61219894	0.501395	0.471419	0.00259927	0.891858
UKBB	cg09826306	16	TUBB3	89990300	rs4586434	16	89994916	A	G	0.303181	0.000482404	0.000228063	0.0340001	0.371216	0.0352267	5.77619e-26	0.00129952	0.000626622	0.0380926	0.304551	20	7.13409e-05	0.0025277	1.0013	1.00007	1.00253	1.001(1,1.003)	0.531105	801	0.771294	0.228131	0.000388714	0.000114901	7.16154e-05	rs9927242	0.17383	0.383963	0.000186517	0.623279
UKBB	cg03403720	6	HLA-DQB1	32632970	rs3828789	6	32635754	G	T	0.409543	0.000441582	0.000211931	0.0369999	-0.621708	0.0299709	1.39593e-95	-0.000710272	0.0003426	0.0381555	0.624393	20	-0.00138177	-3.8776e-05	0.99929	0.998619	0.999961	0.999(0.999,1)	0.531105	740	4.28594e-86	0.764489	1.31629e-86	0.234787	0.000723745	rs3828789	0.770131	0.00307308	0.235511	0.00308255
UKBB	cg20308351	7	CARD11	3067980	rs17834873	7	3067913	G	A	0.100398	0.000832352	0.000384456	0.0299999	-0.403716	0.0562335	7.0082e-13	-0.00206173	0.000994652	0.0381898			-0.00401125	-0.000112212	0.99794	0.995997	0.999888	0.998(0.996,1)	0.531105	1046	0.938775	0.0577682	0.00316859	0.000194888	9.35639e-05	rs3801066	0.056498	0.324366	0.000288452	0.48009
UKBB	cg01624571	15	SMAD3	67417697	rs11631380	15	67427189	T	C	0.322068	-0.000474095	0.000220697	0.032	0.26182	0.0336941	7.81745e-15	-0.00181077	0.000874552	0.0384048	0.280922	7	-0.00352489	-9.66481e-05	0.998191	0.996481	0.999903	0.998(0.996,1)	0.531105	2247	1.80447e-09	0.997976	2.00632e-12	0.00110869	0.000915214	rs11631380	0.145928	0.452201	0.00202391	0.825488
UKBB	cg05859578	18	NFATC1	77272585	rs11663658	18	77197555	C	T	0.143141	0.000617593	0.00027851	0.0269998	-0.256732	0.0444191	7.48038e-09	-0.00240559	0.00116193	0.0384202	0.79939	16	-0.00468297	-0.000128207	0.997597	0.995328	0.999872	0.998(0.995,1)	0.531105	2125	0.000434241	0.997221	3.28018e-07	0.000751691	0.00159225	rs11663658	0.0608239	0.679304	0.00234394	2.11822
	cg23923934	6	HLA-B	31322914	rs1140546	6	31322888	A	G	0.236581	0.000486742	0.000232453	0.0359998	0.482794	0.0360699	7.40477e-41	0.00100818	0.000487331	0.0385672	0.00365761	20	5.30112e-05	0.00196335	1.00101	1.00005	1.00197	1.001(1,1.002)	0.531105
UKBB	cg14286025	9	VAV2	136653622	rs10821533	9	136750480	G	A	0.136183	0.00060698	0.000284085	0.0329997	-0.378226	0.0457253	1.32061e-16	-0.00160481	0.000775751	0.0385728	0.973888	20	-0.00312528	-8.4338e-05	0.998396	0.99688	0.999916	0.998(0.997,1)	0.531105	1898	2.31907e-10	0.996939	4.70485e-13	0.00202151	0.00103979	rs10821533	0.401746	0.339656	0.0030613	0.514361
UKBB	cg16421653	18	NFATC1	77251876	rs1660157	18	77251848	A	G	0.374751	0.000452051	0.000213209	0.0340001	-0.30794	0.0326954	4.57828e-21	-0.00146798	0.000709699	0.0385967	0.0253683	13	-0.00285899	-7.697e-05	0.998533	0.997145	0.999923	0.999(0.997,1)	0.531105	2125	2.09616e-15	0.99828	1.5834e-18	0.000753117	0.000966583	rs1660157	0.121807	0.562065	0.0017197	1.28344
UKBB	cg07882838	15	SMAD3	67417607	rs11071937	15	67417608	T	G	0.324056	-0.00045621	0.000220659	0.0389996	-1.4379	0.0131519	0	0.000317275	0.000153487	0.0387229	0.660443	20	1.64405e-05	0.00061811	1.00032	1.00002	1.00062	1(1,1.001)	0.531105	2247	0	0.997958	0	0.00110866	0.000933255	rs11071937	1	0.45705	0.00204191	0.84179
UKBB	cg11328127	11	SIGIRR	415441	rs6598023	11	424291	A	G	0.176938	0.000521458	0.000250923	0.0379997	0.757751	0.0384465	1.79587e-86	0.000688165	0.000332977	0.0387622	0.992369	20	3.55301e-05	0.0013408	1.00069	1.00004	1.00134	1.001(1,1.001)	0.531105	1974	1.43272e-75	0.998156	1.08397e-78	0.000754094	0.00109015	rs6598023	0.939904	0.59111	0.00184425	1.44564
UKBB	cg02757179	2	POMC	25384809	rs11890077	2	25487461	G	C	0.212724	-0.00055432	0.000260549	0.0329997	-0.354776	0.0410325	5.32305e-18	0.00156245	0.00075631	0.0388393	0.0174631	10	8.00824e-05	0.00304482	1.00156	1.00008	1.00305	1.002(1,1.003)	0.531105	1325	1.94353e-11	0.99834	7.95171e-15	0.000407204	0.00125293	rs11890077	0.724972	0.754716	0.00166014	3.07691
UKBB	cg04060571	16	BCAR1	75267857	rs8061356	16	75294232	G	A	0.186879	0.000542396	0.000249756	0.0299999	0.268812	0.0401826	2.23537e-11	0.00201775	0.000976842	0.0388674	0.998556	12	0.00010314	0.00393236	1.00202	1.0001	1.00394	1.002(1,1.004)	0.531105	2008	8.04313e-06	0.997168	8.45679e-09	0.00104667	0.00177755	rs8061356	0.188212	0.629394	0.00282422	1.69828
UKBB	cg01471232	11	SIGIRR	415430	rs6598023	11	424291	A	G	0.176938	0.000521458	0.000250923	0.0379997	0.709516	0.0387624	7.65345e-75	0.000734949	0.000355926	0.038933	0.982953	20	3.7334e-05	0.00143256	1.00074	1.00004	1.00143	1.001(1,1.001)	0.531105	1974	1.2015e-64	0.998149	9.0903e-68	0.000754083	0.00109666	rs6598023	0.863714	0.59255	0.00185074	1.45429
UKBB	cg10583942	1	TNFRSF18	1142892	rs17568	1	1147422	T	C	0.21173	0.000538175	0.000258245	0.0369999	0.576798	0.0379615	3.85837e-52	0.000933039	0.000451913	0.0389569	0.782573	16	4.72895e-05	0.00181879	1.00093	1.00005	1.00182	1.001(1,1.002)	0.531105	371	8.465e-44	0.999221	1.2128e-47	0.000142524	0.00063603	rs17568	0.667399	0.816937	0.000778554	4.46261
UKBB	cg10636020	7	KCNH2	150656979	rs12668582	7	150657201	C	A	0.309145	0.000452991	0.000219201	0.0389996	-0.997536	0.0278898	3.59338e-280	-0.00045411	0.000220109	0.0391017	0.507088	20	-0.000885524	-2.26964e-05	0.999546	0.999115	0.999977	1(0.999,1)	0.531379	1205	0.88948	0.110103	0.00033133	4.09681e-05	4.4936e-05	rs2302530	0.0698857	0.523095	8.59041e-05	1.09685
UKBB	cg12897067	5	VTRNA2-1	135418308	rs7726644	5	135431313	T	C	0.112326	0.000666708	0.000323011	0.0389996	1.76841	0.0345545	0	0.00037701	0.000182805	0.039173	0.962757	20	1.87122e-05	0.000735308	1.00038	1.00002	1.00074	1(1,1.001)	0.531379	1116	0.00155312	0.464653	0.00177775	0.531854	0.000161989	rs677394	0.274265	0.000304481	0.532016	0.000304573
UKBB	cg02293354	6	HLA-DQA2	32711008	rs9271406	6	32587588	A	G	0.49006	-0.000442473	0.000206541	0.032	0.245329	0.0322401	2.75277e-14	-0.00180359	0.000874622	0.0391947	0.323796	20	-0.00351785	-8.93309e-05	0.998198	0.996488	0.999911	0.998(0.996,1)	0.531379	740	1.71866e-08	0.764647	5.2783e-09	0.234836	0.000516247	rs9271406	0.777995	0.00219351	0.235353	0.00219833
UKBB	cg03650233	8	PENK	57360226	rs12056830	8	57354765	T	A	0.45328	-0.000450804	0.00020796	0.0299999	-0.213659	0.0323772	4.13771e-11	0.00210992	0.0010245	0.0394489	0.0346979	10	0.0001019	0.00411794	1.00211	1.0001	1.00413	1.002(1,1.004)	0.533078	2482	2.73612e-06	0.996725	5.73859e-09	0.0020893	0.00118255	rs12056830	0.058621	0.361433	0.00327185	0.566006
UKBB	cg19998151	11	NLRP6	267613	rs10751644	11	270071	C	T	0.460239	0.000435089	0.000210452	0.0389996	0.69706	0.029943	7.14131e-120	0.000624177	0.000303102	0.0394657	0.644896	20	3.00971e-05	0.00121826	1.00062	1.00003	1.00122	1.001(1,1.001)	0.533078	1974	1.90242e-109	0.998355	1.43933e-112	0.000754445	0.000890282	rs10751644	1	0.541295	0.00164473	1.18005
UKBB	cg14914887	3	FXR1	180627368	rs12696490	3	180899278	C	A	0.342942	-0.000470455	0.000218527	0.0309999	0.233147	0.0334137	3.0028e-12	-0.00201785	0.000980892	0.0396712	0.665253	20	-0.0039404	-9.53017e-05	0.997984	0.996067	0.999905	0.998(0.996,1)	0.534768	644	8.32068e-05	0.99338	4.17419e-07	0.00498188	0.00155497	rs7619173	0.846919	0.237878	0.00653685	0.312125
UKBB	cg16523115	3	IL20RB	136675725	rs1654904	3	136681149	C	T	0.426441	-0.000474326	0.000218062	0.0299999	-0.204939	0.032521	2.94313e-10	0.00231447	0.00112564	0.0397684	0.187578	18	0.000108216	0.00452072	1.00232	1.00011	1.00453	1.002(1,1.005)	0.534768	1499	1.30945e-05	0.998472	4.11949e-09	0.000312912	0.00120244	rs1654904	0.0464216	0.793506	0.00151536	3.84275
UKBB	cg23779220	10	NFKB2	104159695	rs7921010	10	104192826	T	G	0.191849	0.000539073	0.00026048	0.0379997	-0.683731	0.0388984	3.67423e-69	-0.000788428	0.0003836	0.0398462	0.605663	20	-0.00154028	-3.6572e-05	0.999212	0.998461	0.999963	0.999(0.998,1)	0.534768	920	9.80107e-08	0.998558	1.10681e-10	0.00112733	0.000314102	rs2297787	0.0560536	0.21791	0.00144143	0.278625
UKBB	cg16520312	17	MAPT	43971471	rs113790915	17	43810782	C	G	0.239563	0.000512283	0.000247109	0.0379997	-0.593264	0.038115	1.25662e-54	-0.000863499	0.000420203	0.039883	0.31593	20	-0.0016871	-3.99011e-05	0.999137	0.998314	0.99996	0.999(0.998,1)	0.534768	343	1.22939e-45	0.998637	3.76113e-49	0.000304458	0.00105857	rs113790915	0.995529	0.77663	0.00136302	3.47689
UKBB	cg13283739	4	FGFR3	1765550	rs2187605	4	1713224	C	T	0.26839	-0.000530163	0.000242585	0.0290001	-0.232776	0.0388028	1.98591e-09	0.00227757	0.00110914	0.040029	0.779561	5	0.000103656	0.00445148	1.00228	1.0001	1.00446	1.002(1,1.004)	0.535745	1423	0.000574	0.998037	2.36967e-07	0.000411047	0.000978117	rs2187605	0.425312	0.704105	0.00138916	2.37958
UKBB	cg10536803	20	CD40	44781881	rs6074043	20	44781380	T	C	0.215706	0.000521711	0.000248427	0.0359998	0.355229	0.0373249	1.77885e-21	0.00146866	0.000716167	0.0402937	0.666185	19	6.49727e-05	0.00287235	1.00147	1.00006	1.00288	1.001(1,1.003)	0.537686	1592	5.34993e-15	0.997027	3.50624e-18	0.00065111	0.00232191	rs13042545	0.488231	0.780994	0.00297302	3.56608
UKBB	cg14707834	11	SIGIRR	415457	rs6598023	11	424291	A	G	0.176938	0.000521458	0.000250923	0.0379997	0.501329	0.0400866	6.90834e-36	0.00104015	0.000507379	0.0403597	0.913458	20	4.56872e-05	0.00203461	1.00104	1.00005	1.00204	1.001(1,1.002)	0.537686	1974	3.56074e-28	0.998125	2.69399e-31	0.000754041	0.00112067	rs6598023	0.574264	0.597784	0.00187471	1.48622
UKBB	cg04375036	12	PPP1CC	111181819	rs17682644	12	111156008	T	C	0.112326	-0.000766	0.000359887	0.0329997	-0.409421	0.0538324	2.83846e-14	0.00187093	0.000912788	0.0403944	0.269703	20	8.18655e-05	0.00365999	1.00187	1.00008	1.00367	1.002(1,1.004)	0.537686	531	1.36895e-07	0.996084	2.75717e-10	0.00200428	0.00191187	rs7312939	0.0191585	0.488202	0.00391615	0.953897
UKBB	cg00604410	15	SMAD3	67417899	rs11071937	15	67417608	T	G	0.324056	-0.00045621	0.000220659	0.0389996	0.497977	0.0346731	8.95209e-47	-0.000916127	0.000447679	0.0407176	0.624162	20	-0.00179358	-3.86762e-05	0.999084	0.998208	0.999961	0.999(0.998,1)	0.539783	2247	7.78752e-40	0.998004	8.65863e-43	0.00110875	0.000887678	rs11071937	0.079838	0.444633	0.00199643	0.80061
UKBB	cg01517384	6	HLA-B	31323856	rs2442725	6	31319896	T	C	0.348907	0.000462636	0.000224426	0.0389996	0.558294	0.0336933	1.15082e-61	0.00082866	0.000405084	0.0407909	0.308166	20	3.46954e-05	0.00162262	1.00083	1.00003	1.00162	1.001(1,1.002)	0.539783	9	0.835191	0.164703	4.2497e-06	7.37467e-07	0.000100593	rs139847598	0.555798	0.992722	0.00010133	136.403
UKBB	cg19008097	5	CD14	140012986	rs3138078	5	140014117	A	C	0.248509	-0.000505151	0.000243253	0.0379997	0.442898	0.0374322	2.66742e-32	-0.00114056	0.000557625	0.040817	0.760134	18	-0.00223351	-4.7615e-05	0.99886	0.997769	0.999952	0.999(0.998,1)	0.539783	966	5.17394e-25	0.998305	2.80054e-28	0.000539204	0.00115609	rs3138078	0.545915	0.681941	0.0016953	2.14407
UKBB	cg23744638	11	ADM	10323902	rs4910113	11	10269178	G	A	0.21173	-0.000548481	0.000265834	0.0389996	-0.630134	0.0407967	8.06549e-54	0.00087042	0.000425616	0.0408469	0.835047	20	3.62126e-05	0.00170463	1.00087	1.00004	1.00171	1.001(1,1.002)	0.539783	2224	1.35346e-44	0.997735	1.56435e-47	0.00115208	0.00111262	rs4910113	0.886196	0.491288	0.00226471	0.96575
UKBB	cg23202277	17	MAPT	43971911	rs112995313	17	43795768	C	T	0.239563	0.000514365	0.000247147	0.0369999	0.405064	0.0375729	4.24474e-27	0.00126984	0.000621408	0.0410049	0.209561	20	5.18803e-05	0.0024878	1.00127	1.00005	1.00249	1.001(1,1.002)	0.540895	343	2.23075e-21	0.998485	6.8246e-25	0.000304259	0.00121118	rs17425752	0.0256848	0.799227	0.00151544	3.98076
UKBB	cg11839291	20	MAFB	39321646	rs742745	20	39307663	T	G	0.135189	0.00064069	0.000297199	0.0309999	0.278484	0.0453712	8.36181e-10	0.00230063	0.00113111	0.0419559	0.824282	11	8.36544e-05	0.00451761	1.0023	1.00008	1.00453	1.002(1,1.005)	0.551731	1453	0.000123408	0.998126	9.43966e-08	0.00076249	0.000988177	rs742745	0.183955	0.564457	0.00175067	1.29599
UKBB	cg10885151	13	TNFRSF19	24270087	rs4770476	13	24269820	G	A	0.402584	-0.000460098	0.000218278	0.0350002	-0.256336	0.0332222	1.20223e-14	0.0017949	0.000882734	0.0420178	0.95232	20	6.47414e-05	0.00352506	1.0018	1.00006	1.00353	1.002(1,1.004)	0.551731	2619	0.594391	0.404312	0.000715532	0.00048662	9.44538e-05	rs12856566	0.0361562	0.162551	0.000581073	0.194102
UKBB	cg07937542	6	HLA-DOB	32765150	rs2071470	6	32784753	C	T	0.308151	0.000481239	0.000230735	0.0369999	0.315123	0.0346167	8.77087e-20	0.00152715	0.000751178	0.0420524	0.161774	14	5.48411e-05	0.00299946	1.00153	1.00005	1.003	1.002(1,1.003)	0.551731	740	5.33457e-14	0.764531	1.63834e-14	0.2348	0.000668924	rs2071470	0.219876	0.00284081	0.235469	0.00284891
UKBB	cg23646866	19	FGF22	644690	rs34538684	19	653468	C	T	0.286282	0.000462017	0.000226193	0.0409996	-0.595946	0.0335213	1.04422e-70	-0.000775267	0.00038205	0.0424349	0.480467	14	-0.00152408	-2.6449e-05	0.999225	0.998477	0.999974	0.999(0.998,1)	0.555442	1484	1.29106e-61	0.99864	5.83863e-65	0.00045071	0.000909542	rs34538684	1	0.668657	0.00136025	2.01802
UKBB	cg01864836	14	LGALS3	55583639	rs61975407	14	55568276	C	T	0.477137	-0.000451979	0.000210135	0.0309999	0.203761	0.0334073	1.06533e-09	-0.00221818	0.00109353	0.042513	0.618418	18	-0.0043615	-7.48612e-05	0.997784	0.995648	0.999925	0.998(0.996,1)	0.555442	2090	8.03075e-05	0.995174	1.70496e-07	0.00211016	0.00263585	rs74617736	0.0771983	0.555382	0.00474601	1.24912
UKBB	cg12824060	13	OLFM4	53602856	rs17552047	13	53602462	A	G	0.300199	-0.000490815	0.000241403	0.0420001	0.884139	0.0317242	6.24437e-171	-0.000555133	0.000273763	0.0425819	0.49577	20	-0.00109171	-1.85575e-05	0.999445	0.998909	0.999981	0.999(0.999,1)	0.555442	1641	7.17719e-158	0.998354	4.99522e-161	0.000693888	0.000952008	rs17552047	1	0.578413	0.0016459	1.37199
UKBB	cg02996181	11	SIGIRR	417643	rs10794323	11	428385	A	G	0.167992	0.000532038	0.000251562	0.0340001	0.29114	0.040929	1.13311e-12	0.00182743	0.000901441	0.0426388	0.919356	19	6.06056e-05	0.00359425	1.00183	1.00006	1.0036	1.002(1,1.004)	0.555442	1974	1.56834e-06	0.9982	1.18657e-09	0.000754173	0.00104455	rs10794323	0.816472	0.580716	0.00179872	1.38502
UKBB	cg06598146	6	HLA-DQA2	32711632	rs3828789	6	32635754	G	T	0.409543	0.000441582	0.000211931	0.0369999	-0.28271	0.0327438	5.92433e-18	-0.00156196	0.000771161	0.0428195	0.698794	20	-0.00307344	-5.04844e-05	0.998439	0.996931	0.99995	0.998(0.997,1)	0.556805	740	7.49724e-12	0.76446	2.30253e-12	0.234778	0.000761641	rs3828789	0.581823	0.00323359	0.23554	0.00324408
UKBB	cg05508558	1	CR2	207627372	rs7549152	1	207650938	T	G	0.0864811	-0.000672892	0.000324023	0.0379997	0.478617	0.0526314	9.56732e-20	-0.00140591	0.000694427	0.0429125	0.422282	13	-0.00276699	-4.48331e-05	0.998595	0.997237	0.999955	0.999(0.997,1)	0.557026	1332	3.18085e-13	0.997553	1.04359e-16	0.000325162	0.00212154	rs61821110	0.134146	0.867102	0.0024467	6.52457
UKBB	cg24576940	7	KCNH2	150648283	rs12668582	7	150657201	C	A	0.309145	0.000452991	0.000219201	0.0389996	0.32806	0.034129	7.09113e-22	0.00138082	0.000683441	0.0433429	0.358174	20	4.12756e-05	0.00272036	1.00138	1.00004	1.00272	1.001(1,1.003)	0.560759	1157	0.956084	0.0435368	0.000349358	1.58946e-05	1.39993e-05	rs62479830	0.00954708	0.468301	2.98939e-05	0.880762
UKBB	cg19434183	5	MIR146A	159933856	rs4921296	5	159934161	G	A	0.274354	0.000485181	0.000227961	0.0329997	0.229943	0.035823	1.37294e-10	0.00211001	0.00104446	0.0433634	0.23609	8	6.28684e-05	0.00415715	1.00211	1.00006	1.00417	1.002(1,1.004)	0.560759	1671	0.000124899	0.993353	6.40927e-07	0.00509601	0.00142512	rs4921296	0.660184	0.218539	0.00652114	0.279655
UKBB	cg01393604	6	HLA-F	29695590	rs9258167	6	29688973	A	G	0.119284	0.000651479	0.000320778	0.0420001	0.926084	0.0499243	8.19357e-77	0.000703477	0.000348451	0.0435007	0.0154939	4	2.0513e-05	0.00138644	1.0007	1.00002	1.00139	1.001(1,1.001)	0.560759	65	7.7464e-08	0.000279119	2.92941e-07	5.58602e-05	0.999665	rs148696809	0.999996	0.999944	0.999721	17895.8
UKBB	cg17974054	5	VTRNA2-1	135413810	rs61031632	5	135443924	C	T	0.151093	0.000611623	0.000284101	0.0309999	0.24885	0.0428326	6.2538e-09	0.0024578	0.00121751	0.0435183	0.856505	7	7.14804e-05	0.00484412	1.00246	1.00007	1.00486	1.002(1,1.005)	0.560759	1120	0.431944	0.026292	0.494415	0.0300773	0.017272	rs677394	0.609491	0.364779	0.0473493	0.574255
UKBB	cg04768970	2	NRP2	206545776	rs2192884	2	206545465	G	A	0.12326	-0.000700509	0.000337023	0.0379997	0.441815	0.0524115	3.46435e-17	-0.00158553	0.000785661	0.0435831	0.0133093	4	-0.00312543	-4.56344e-05	0.998416	0.996879	0.999954	0.998(0.997,1)	0.560759	1226	0.944462	0.0548875	0.000581041	3.37311e-05	3.61464e-05	rs10196261	0.20627	0.517282	6.98775e-05	1.0716
UKBB	cg18019663	1	PLXNA2	208431081	rs1445355	1	208432764	T	C	0.163022	-0.000624348	0.00029201	0.0329997	-0.272618	0.0451733	1.5903e-09	0.00229019	0.00113637	0.0438671	0.60241	7	6.29048e-05	0.00451748	1.00229	1.00006	1.00453	1.002(1,1.005)	0.563422	931	0.947278	0.0524355	0.000248219	1.37151e-05	2.47973e-05	rs116059019	0.035926	0.643879	3.85124e-05	1.80803
UKBB	cg24932628	13	OLFM4	53603157	rs17552047	13	53602462	A	G	0.300199	-0.000490815	0.000241403	0.0420001	0.516849	0.0352959	1.48634e-48	-0.000949629	0.000471547	0.0440245	0.203849	6	-0.00187386	-2.53969e-05	0.999051	0.998128	0.999975	0.999(0.998,1)	0.564223	1641	2.49356e-40	0.998354	1.73548e-43	0.000693888	0.000952008	rs17552047	1	0.578413	0.0016459	1.37199
UKBB	cg08980461	9	DAB2IP	124413513	rs10818576	9	124412948	G	T	0.200795	-0.000506132	0.000243829	0.0379997	-0.314448	0.0380288	1.35459e-16	0.00160959	0.00079948	0.0440835	0.519363	14	4.26092e-05	0.00317657	1.00161	1.00004	1.00318	1.002(1,1.003)	0.564223	996	0.0392633	0.95621	0.000171661	0.00418041	0.00017497	rs1475523	0.206845	0.0401732	0.00435538	0.0418547
UKBB	cg08223235	18	BCL2	60903834	rs3810027	18	60903978	G	C	0.345924	0.000454858	0.000219406	0.0379997	-0.277025	0.0340318	3.94653e-16	-0.00164194	0.00081729	0.0445367	0.980701	14	-0.00324383	-4.00516e-05	0.998359	0.996761	0.99996	0.998(0.997,1)	0.567612	1414	7.19963e-10	0.998356	3.87247e-13	0.000535877	0.00110859	rs3810027	0.68111	0.674134	0.00164447	2.06874
UKBB	cg07219769	22	LGALS1	38071455	rs62236672	22	38074343	T	C	0.333996	0.000442977	0.000219202	0.0430002	0.603137	0.032636	2.95215e-76	0.000734455	0.000365603	0.0445491	0.619286	20	1.78731e-05	0.00145104	1.00073	1.00002	1.00145	1.001(1,1.001)	0.567612	1168	3.35069e-67	0.998597	1.37352e-70	0.000408351	0.000994631	rs62236672	0.648021	0.70894	0.00140298	2.43572
UKBB	cg23046934	18	NFATC1	77154321	rs112781888	18	77157781	C	G	0.0854871	-0.000729848	0.000360079	0.0430002	0.84246	0.0562698	1.12249e-50	-0.00086633	0.000431313	0.0445809	0.385368	15	-0.0017117	-2.09565e-05	0.999134	0.99829	0.999979	0.999(0.998,1)	0.567612	2125	1.29394e-39	0.997674	9.7742e-43	0.000752052	0.00157381	rs112781888	0.358968	0.676657	0.00232586	2.09269
UKBB	cg22612764	21	FAM3B	42688540	rs9985079	21	42687136	C	G	0.302187	-0.000458021	0.000223295	0.04	-0.341762	0.0351225	2.23349e-22	0.00134018	0.000667723	0.0447408	0.917947	18	3.14429e-05	0.00264892	1.00134	1.00003	1.00265	1.001(1,1.003)	0.56802	1983	0.893822	0.101223	0.00415825	0.000470585	0.000325947	rs2142129	0.0396475	0.409208	0.000796532	0.692643
UKBB	cg15645463	11	SIGIRR	418251	rs10794323	11	428385	A	G	0.167992	0.000532038	0.000251562	0.0340001	0.243389	0.0387601	3.39961e-10	0.00218596	0.00109063	0.0450371	0.595628	11	4.83252e-05	0.00432359	1.00219	1.00005	1.00433	1.002(1,1.004)	0.56802	1974	0.000303272	0.997821	2.2945e-07	0.000753809	0.00112209	rs10794323	0.84461	0.598161	0.0018759	1.48856
UKBB	cg23610041	20	MAFB	39320926	rs55956595	20	39302974	C	T	0.120278	0.000623317	0.000296807	0.0359998	0.300267	0.0448157	2.08365e-11	0.00207588	0.0010359	0.0450763	0.923528	16	4.5516e-05	0.00410624	1.00208	1.00005	1.00411	1.002(1,1.004)	0.56802	1453	4.64621e-06	0.99822	3.55394e-09	0.000762537	0.00101307	rs55956595	0.169197	0.570549	0.00177561	1.32856
UKBB	cg00369658	11	SERPING1	57365088	rs2511989	11	57378325	T	C	0.406561	0.000431406	0.000208583	0.0389996	0.261942	0.0323581	5.72176e-16	0.00164695	0.000821874	0.045081	0.297216	15	3.6077e-05	0.00325782	1.00165	1.00004	1.00326	1.002(1,1.003)	0.56802	1562	2.36161e-10	0.99788	3.60163e-13	0.00152124	0.000598765	rs2511989	0.306079	0.282436	0.00212	0.393603
UKBB	cg22528123	15	SMAD3	67417964	rs12439500	15	67421320	T	C	0.324056	-0.000452844	0.000220516	0.04	0.313944	0.034433	7.68468e-20	-0.00144244	0.000720001	0.0451367	0.333456	17	-0.00285364	-3.1238e-05	0.998559	0.99715	0.999969	0.999(0.997,1)	0.56802	2247	1.83659e-14	0.998002	2.04203e-17	0.00110875	0.00088949	rs8025083	0.0628748	0.445137	0.00199824	0.802247
UKBB	cg17253307	6	TAP2	32806417	rs2071466	6	32805307	T	C	0.282306	-0.000474861	0.000226667	0.0359998	0.229805	0.0335533	7.43888e-12	-0.00206637	0.00103146	0.0451401	0.749736	13	-0.00408803	-4.47084e-05	0.997936	0.99592	0.999955	0.998(0.996,1)	0.56802	740	6.10054e-06	0.764484	1.87359e-06	0.234786	0.000722291	rs2071466	0.948011	0.00306695	0.235508	0.00307638
UKBB	cg10599770	21	FAM3B	42688468	rs9985079	21	42687136	C	G	0.302187	-0.000458021	0.000223295	0.04	-0.326191	0.0351391	1.64993e-20	0.00140415	0.000701066	0.0451903	0.82127	19	3.00606e-05	0.00277824	1.00141	1.00003	1.00278	1.001(1,1.003)	0.56802	1983	0.92081	0.0744325	0.00428381	0.000346148	0.000127396	rs2142129	0.0500422	0.269027	0.000473545	0.36804
	cg09723088	6	HLA-F	29691140	rs3736694	6	29696849	C	A	0.119284	0.000642487	0.000320769	0.0449997	2.06733	0.0226867	0	0.000310781	0.000155198	0.0452337	0.00333853	8	6.59292e-06	0.000614969	1.00031	1.00001	1.00062	1(1,1.001)	0.56802
	cg02688650	6	HLA-F	29691138	rs3736697	6	29696654	C	T	0.11829	0.000642486	0.000320771	0.0449997	1.60185	0.0395703	0	0.00040109	0.000200495	0.0454468	0.00354645	8	8.1198e-06	0.00079406	1.0004	1.00001	1.00079	1(1,1.001)	0.569719
	cg06503981	6	HLA-H	29860039	rs3734815	6	29694681	T	A	0.11829	0.000642478	0.00032077	0.0449997	-1.43782	0.0443786	2.84001e-230	-0.000446842	0.000223521	0.0455967	0.00179999	8	-0.000884943	-8.74084e-06	0.999553	0.999115	0.999991	1(0.999,1)	0.570412
UKBB	cg03918510	16	IL17C	88700005	rs72811404	16	88700061	G	A	0.130219	-0.000610068	0.000300297	0.0420001	-0.504891	0.0457292	2.42607e-28	0.00120832	0.000604761	0.0457159	0.256853	20	2.29884e-05	0.00239365	1.00121	1.00002	1.0024	1.001(1,1.002)	0.570412	1856	1.22712e-20	0.998194	9.87377e-24	0.000802173	0.00100379	rs72811404	0.911985	0.555821	0.00180597	1.25134
	cg15018934	6	HLA-F	29689744	rs3736694	6	29696849	C	A	0.119284	0.000642487	0.000320769	0.0449997	1.28269	0.0459456	1.63237e-171	0.00050089	0.000250718	0.0457358	0.000666459	7	9.48272e-06	0.000992297	1.0005	1.00001	1.00099	1.001(1,1.001)	0.570412
UKBB	cg22719623	6	OPRM1	154360732	rs1799971	6	154360797	G	A	0.162028	-0.000637571	0.000309434	0.0389996	0.406931	0.0506448	9.35751e-16	-0.00156678	0.000785012	0.0459486	0.630786	18	-0.0031054	-2.81565e-05	0.998434	0.996899	0.999972	0.998(0.997,1)	0.572091	2281	0.000228045	0.998704	1.98949e-07	0.000871081	0.000196763	rs6901907	0.70783	0.184262	0.00106784	0.225884
UKBB	cg07031408	13	TNFRSF19	24269867	rs4770476	13	24269820	G	A	0.402584	-0.000460098	0.000218278	0.0350002	-0.205041	0.0333185	7.55716e-10	0.00224393	0.00112527	0.0461388	0.880681	8	3.84008e-05	0.00444946	1.00225	1.00004	1.00446	1.002(1,1.004)	0.572614	2620	0.791123	0.207597	0.00095246	0.000249855	7.80377e-05	rs7990436	0.017626	0.237998	0.000327892	0.312332
UKBB	cg19413251	10	ITGB1	33265718	rs4298797	10	32711859	G	A	0.10338	-0.00073219	0.000356004	0.04	-0.468244	0.0576905	4.79914e-16	0.00156369	0.000784326	0.0461871	0.222926	15	2.6411e-05	0.00310097	1.00156	1.00003	1.00311	1.002(1,1.003)	0.572614	2192	2.48742e-10	0.997264	3.61694e-13	0.00144883	0.00128759	rs4262626	0.0359217	0.470539	0.00273642	0.888714
	cg05219421	6	HLA-F	29691003	rs3734815	6	29694681	T	A	0.11829	0.000642478	0.00032077	0.0449997	0.986954	0.0502944	9.73346e-86	0.000650971	0.000326699	0.0463083	0.000471499	6	1.0641e-05	0.0012913	1.00065	1.00001	1.00129	1.001(1,1.001)	0.572614
UKBB	cg01447579	4	PF4	74847100	rs2145610	4	74720700	A	G	0.105368	0.000659344	0.000330436	0.0460002	-1.37018	0.0465172	1.07551e-190	-0.00048121	0.000241715	0.0465014	0.61254	20	-0.000954971	-7.4486e-06	0.999519	0.999045	0.999993	1(0.999,1)	0.572614	1147	6.77271e-05	0.999604	1.4066e-08	0.000207483	0.000120706	rs1072389	0.712901	0.367794	0.000328189	0.581762
UKBB	cg13424878	11	CALCB	15057083	rs1003194	11	15126085	A	G	0.361829	0.00044469	0.000214551	0.0379997	-0.237511	0.0332548	9.18802e-13	-0.00187229	0.0009406	0.0465325	0.837537	10	-0.00371587	-2.8714e-05	0.998129	0.996291	0.999971	0.998(0.996,1)	0.572614	1344	1.0527e-06	0.998308	8.01731e-10	0.000759371	0.000932017	rs1003194	0.84178	0.551037	0.00169139	1.22735
UKBB	cg02736746	1	PLXNA2	208263446	rs2478819	1	208274114	C	T	0.406561	-0.000434736	0.000212455	0.0409996	0.276087	0.0327435	3.40337e-17	-0.00157463	0.000791858	0.046753	0.265735	20	-0.00312667	-2.25883e-05	0.998427	0.996878	0.999977	0.998(0.997,1)	0.572614	1120	0.957295	0.0424025	0.00027866	1.2331e-05	1.19886e-05	rs116059019	0.065565	0.492961	2.43196e-05	0.972236
UKBB	cg21244580	8	IL7	79934476	rs1460165	8	80234096	C	G	0.210736	-0.000561988	0.000278098	0.0430002	-0.496723	0.0445548	7.27476e-29	0.00113139	0.000568989	0.0467647	0.582541	20	1.61716e-05	0.00224661	1.00113	1.00002	1.00225	1.001(1,1.002)	0.572614	1033	3.19883e-22	0.998422	1.57737e-25	0.000491243	0.00108672	rs4305893	0.07607	0.688685	0.00157796	2.21218
UKBB	cg22659681	17	FGF11	7318433	rs2241233	17	7318396	C	T	0.150099	-0.000648324	0.000307095	0.0350002	-0.26706	0.0452314	3.54139e-09	0.00242763	0.00122121	0.0468232			3.40584e-05	0.0048212	1.00243	1.00003	1.00483	1.002(1,1.005)	0.572614	1571	0.885216	0.113045	0.00147897	0.000188797	7.17229e-05	rs62061691	0.0377782	0.275306	0.00026052	0.379894
UKBB	cg10780949	15	SMAD3	67418316	rs7178291	15	67419682	A	G	0.326044	-0.000453767	0.000220318	0.0389996	0.26347	0.0346974	3.11694e-14	-0.00172227	0.000866431	0.0468363	0.207098	9	-0.00342047	-2.40652e-05	0.998279	0.996585	0.999976	0.998(0.997,1)	0.572614	2247	3.87594e-09	0.998005	4.3095e-12	0.00110876	0.000885973	rs7178291	0.0727967	0.444157	0.00199473	0.799069
UKBB	cg20807790	2	POMC	25384762	rs11890065	2	25487377	T	C	0.213718	-0.000555683	0.000260489	0.0329997	-0.227952	0.041698	4.58385e-08	0.00243772	0.00122666	0.0468907			3.34664e-05	0.00484197	1.00244	1.00003	1.00485	1.002(1,1.005)	0.572614	1325	0.0220457	0.976393	9.0197e-06	0.000398325	0.00115358	rs11890065	0.705621	0.743332	0.0015519	2.89608
UKBB	cg02195680	16	IL27	28519566	rs151181	16	28490517	C	T	0.340954	0.000426324	0.000209844	0.0420001	-0.308546	0.0325329	2.44419e-21	-0.00138172	0.000695535	0.0469716	0.401909	20	-0.00274497	-1.84714e-05	0.998619	0.997259	0.999982	0.999(0.997,1)	0.572614	1065	0.00129184	0.987722	1.41447e-05	0.0108147	0.00015746	rs112223196	0.287824	0.0143509	0.0109722	0.0145598
UKBB	cg01017895	20	RBCK1	388559	rs4815586	20	389984	C	T	0.374751	-0.00044931	0.000215271	0.0369999	-0.218926	0.0339151	1.08132e-10	0.00205234	0.00103343	0.0470388	0.178778	5	2.68172e-05	0.00407786	1.00205	1.00003	1.00409	1.002(1,1.004)	0.572614	2040	0.000100108	0.998455	5.16603e-08	0.000514315	0.000930824	rs4815586	0.920589	0.644107	0.00144514	1.80983
UKBB	cg05772917	17	MAPT	44027251	rs112155389	17	43758078	A	G	0.239563	0.000507635	0.000247091	0.04	0.303643	0.0394199	1.33132e-14	0.00167182	0.000842202	0.0471385	0.655746	16	2.11041e-05	0.00332254	1.00167	1.00002	1.00333	1.002(1,1.003)	0.572614	343	7.65313e-10	0.998516	2.34135e-13	0.0003043	0.00117978	rs112155389	0.0201804	0.794958	0.00148408	3.87704
UKBB	cg11931596	8	IL7	79674645	rs72669426	8	79771398	T	C	0.291252	0.000466302	0.000232866	0.0449997	0.52793	0.0362104	3.79298e-48	0.000883265	0.000445234	0.0472755	0.187421	20	1.06064e-05	0.00175592	1.00088	1.00001	1.00176	1.001(1,1.002)	0.572614	752	0.431511	0.568037	0.000160668	0.000211422	7.96513e-05	rs10113678	0.12154	0.273647	0.000291073	0.376742
UKBB	cg12573002	6	NCR3	31560624	rs2256965	6	31555130	A	G	0.451292	0.000427477	0.000209935	0.0420001	0.283491	0.0323127	1.73404e-18	0.0015079	0.000760219	0.0473102	0.283903	20	1.78708e-05	0.00299793	1.00151	1.00002	1.003	1.002(1,1.003)	0.572614	142	0.000131796	0.835348	2.48977e-05	0.1578	0.00669568	rs433061	0.248227	0.0407043	0.164496	0.0424315
UKBB	cg19510472	19	IL27RA	14142205	rs7247343	19	14135108	A	G	0.184891	-0.000532473	0.00026282	0.0430002	-0.397125	0.040894	2.7046e-22	0.00134082	0.000676056	0.0473343	0.0285303	11	1.57502e-05	0.00266589	1.00134	1.00002	1.00267	1.001(1,1.003)	0.572614	1102	2.24021e-15	0.998217	1.13128e-18	0.000502806	0.00127973	rs7247343	0.648395	0.717926	0.00178253	2.54517
	cg24955682	6	HLA-G	29815805	rs9258167	6	29688973	A	G	0.119284	0.000651479	0.000320778	0.0420001	-0.468502	0.0511747	5.43831e-20	-0.00139056	0.000701334	0.0473974	0.000257109	4	-0.00276517	-1.59454e-05	0.99861	0.997239	0.999984	0.999(0.997,1)	0.572614
UKBB	cg09369927	1	WNT3A	228193585	rs6689003	1	228179586	C	G	0.0775348	-0.000721087	0.000341581	0.0350002	0.313791	0.0543335	7.68267e-09	-0.00229798	0.001159	0.0473984	0.699217	9	-0.00456962	-2.634e-05	0.997705	0.995441	0.999974	0.998(0.995,1)	0.572614	1713	0.00069706	0.996865	5.20461e-07	0.000742617	0.00169488	rs4653895	0.0714785	0.695336	0.0024375	2.28231
UKBB	cg05490029	8	IL7	79719015	rs72669426	8	79771398	T	C	0.291252	0.000466302	0.000232866	0.0449997	-0.504568	0.0366591	4.20808e-43	-0.000924161	0.000466374	0.0475256	0.178473	20	-0.00183825	-1.0068e-05	0.999076	0.998163	0.99999	0.999(0.998,1)	0.573204	824	0.870507	0.12904	0.000360706	5.34305e-05	3.89882e-05	rs11990510	0.0525665	0.421865	9.24187e-05	0.729698
UKBB	cg20573931	8	IL7	79710803	rs11992182	8	79766499	A	C	0.28827	0.000484363	0.000232844	0.0379997	0.241957	0.0373122	8.89348e-11	0.00200186	0.00101064	0.0476157	0.433956	6	2.10056e-05	0.00398271	1.002	1.00002	1.00399	1.002(1,1.004)	0.573232	807	0.913475	0.0860577	0.000369684	3.47646e-05	6.30021e-05	rs4305893	0.0280659	0.644413	9.77667e-05	1.81225
UKBB	cg09814231	5	PPARGC1B	149157216	rs62382305	5	149152186	T	G	0.145129	0.00060897	0.000305063	0.0460002	0.672209	0.0437242	2.45183e-53	0.000905924	0.000457631	0.0477493	0.851957	20	8.96724e-06	0.00180288	1.00091	1.00001	1.0018	1.001(1,1.002)	0.573232	724	0.962721	0.0368396	0.000407601	1.55813e-05	1.60377e-05	rs33413	0.405373	0.507218	3.1619e-05	1.0293
UKBB	cg01098981	13	OLFM4	53602266	rs17552047	13	53602462	A	G	0.300199	-0.000490815	0.000241403	0.0420001	0.303384	0.0349936	4.33237e-18	-0.0016178	0.000817289	0.0477628	0.628124	7	-0.00321969	-1.59136e-05	0.998384	0.996785	0.999984	0.998(0.997,1)	0.573232	1641	1.37477e-11	0.998354	9.56822e-15	0.000693888	0.000952008	rs17552047	1	0.578413	0.0016459	1.37199
UKBB	cg06622468	19	TYK2	10491460	rs7249333	19	10494365	A	G	0.16501	-0.000568866	0.000285025	0.0460002	-0.675108	0.0458338	4.16956e-49	0.00084263	0.00042605	0.0479544	0.55873	20	7.572e-06	0.00167769	1.00084	1.00001	1.00168	1.001(1,1.002)	0.574098	1599	6.8514e-40	0.995874	1.96607e-42	0.00285648	0.00126943	rs7249333	0.290039	0.307672	0.00412591	0.444403
UKBB	cg03626278	9	PTCH1	98278383	rs28491365	9	98276374	A	T	0.209742	-0.000500407	0.000249728	0.0449997	0.459366	0.0381807	2.43143e-33	-0.00108934	0.000551124	0.0480889	0.0728724	20	-0.00216954	-9.13696e-06	0.998911	0.997833	0.999991	0.999(0.998,1)	0.574098	1450	1.99896e-26	0.998047	1.90293e-29	0.000949095	0.00100421	rs28410513	0.181522	0.514108	0.00195331	1.05807
UKBB	cg24063856	17	CRHR1	43863303	rs62057073	17	43861117	T	C	0.239563	0.000504086	0.000247426	0.0420001	-0.315348	0.0387757	4.20106e-16	-0.00159851	0.000808858	0.0481262	0.470371	13	-0.00318387	-1.31483e-05	0.998403	0.996821	0.999987	0.998(0.997,1)	0.574098	343	2.58603e-10	0.998549	7.91153e-14	0.000304343	0.0011463	rs62057073	0.176011	0.790201	0.00145064	3.76647
UKBB	cg10495669	20	RBCK1	388531	rs4815586	20	389984	C	T	0.374751	-0.00044931	0.000215271	0.0369999	-0.211698	0.034491	8.3689e-10	0.00212241	0.00107406	0.0481486	0.146297	5	1.72524e-05	0.00422757	1.00212	1.00002	1.00424	1.002(1,1.004)	0.574098	2040	0.000383026	0.998474	1.97658e-07	0.000514628	0.000628025	rs4815586	0.781175	0.54962	0.00114265	1.22035
UKBB	cg23273869	1	RUNX3	25296894	rs7529070	1	25295580	G	A	0.454274	0.000410415	0.000206623	0.0470002	0.553002	0.0305045	1.89759e-73	0.000742158	0.000375875	0.0483269	0.87887	18	5.443e-06	0.00147887	1.00074	1.00001	1.00148	1.001(1,1.001)	0.574297	1125	1.07467e-65	0.998986	4.17285e-69	0.000387272	0.000626344	rs7529070	0.102662	0.617931	0.00101362	1.61733
UKBB	cg16642545	17	CRHR1	43878769	rs111273167	17	43740967	T	C	0.239563	0.000511999	0.000247085	0.0379997	-0.246458	0.0379255	8.11355e-11	-0.00207743	0.00105228	0.0483567	0.516926	18	-0.0041399	-1.49612e-05	0.997925	0.995869	0.999985	0.998(0.996,1)	0.574297	343	3.37312e-06	0.998454	1.03195e-09	0.000304222	0.00123836	rs62056789	0.0314273	0.802784	0.00154258	4.07058
UKBB	cg03989567	1	LGALS8	236686012	rs10925158	1	236686053	A	G	0.083499	-0.000672139	0.000337786	0.0470002	0.816612	0.0527563	4.8131e-54	-0.000823082	0.000417047	0.0484277			-0.00164049	-5.66988e-06	0.999177	0.998361	0.999994	0.999(0.998,1)	0.574297	2335	7.81297e-43	0.997902	6.88406e-46	0.000878038	0.00122034	rs10925158	1	0.581563	0.00209838	1.38985
UKBB	cg13833607	9	DAB2IP	124410988	rs10818577	9	124413191	C	G	0.198807	-0.000508421	0.0002443	0.0369999	-0.225624	0.0364419	5.96581e-10	0.0022534	0.00114231	0.048533	0.36432	10	1.44724e-05	0.00449233	1.00226	1.00001	1.0045	1.002(1,1.005)	0.574297	997	0.955795	0.0396879	0.00418052	0.000173426	0.000163199	rs10985101	0.0374687	0.48481	0.000336625	0.941031
UKBB	cg13456470	9	PTCH1	98266766	rs28706464	9	98235310	C	T	0.109344	-0.000659953	0.000333424	0.0479999	1.14727	0.0514987	6.08832e-110	-0.000575238	0.000291769	0.0486605	0.569362	20	-0.00114711	-3.37076e-06	0.999425	0.998854	0.999997	0.999(0.999,1)	0.574297	1450	3.18828e-93	0.997863	3.03511e-96	0.000948736	0.00118816	rs28706464	0.924186	0.556021	0.00213689	1.25236
UKBB	cg23490796	2	DES	220282914	rs2070927	2	220282955	C	T	0.357853	0.000434885	0.000219137	0.0470002	-0.569035	0.0336582	4.04371e-64	-0.00076425	0.000387747	0.0487237	0.4519	14	-0.00152423	-4.26588e-06	0.999236	0.998477	0.999996	0.999(0.998,1)	0.574297	1241	2.7048e-55	0.998798	1.14986e-58	0.000423829	0.000778065	rs2070927	0.985929	0.647365	0.00120189	1.8358
UKBB	cg16308790	18	NFATC1	77225973	rs7235273	18	77225777	T	C	0.230616	0.000472276	0.000239206	0.0479999	-1.00922	0.0317744	2.16511e-221	-0.000467961	0.000237478	0.0487759	0.477592	20	-0.000933418	-2.50412e-06	0.999532	0.999067	0.999997	1(0.999,1)	0.574297	2125	3.48727e-206	0.998408	2.63422e-209	0.000753341	0.000838494	rs7235273	1	0.526747	0.00159184	1.11303
UKBB	cg02010152	6	HLA-DOB	32782617	rs2071473	6	32782605	T	C	0.385686	0.000433372	0.000219144	0.0479999	0.733576	0.0316751	1.16994e-118	0.000590766	0.000299821	0.0487929	0.195883	20	3.11684e-06	0.00117842	1.00059	1	1.00118	1.001(1,1.001)	0.574297	740	6.7302e-108	0.764584	2.06696e-108	0.234817	0.000599272	rs2071473	0.925373	0.00254559	0.235416	0.00255208
UKBB	cg01460430	8	IL7	79885164	rs11992182	8	79766499	A	C	0.28827	0.000484363	0.000232844	0.0379997	0.2269	0.0371581	1.01941e-09	0.0021347	0.00108411	0.0489436	0.220521	9	9.8444e-06	0.00425956	1.00214	1.00001	1.00427	1.002(1,1.004)	0.575147	1008	0.100406	0.898921	4.90725e-05	0.000439155	0.000184393	rs72671113	0.204297	0.295716	0.000623549	0.419881
UKBB	cg05552874	10	IFIT1	91153143	rs304492	10	91141832	A	C	0.202783	-0.000536962	0.000266428	0.0439997	0.369468	0.040549	8.11411e-20	-0.00145334	0.000738542	0.0490856	0.0275491	19	-0.00290088	-5.79768e-06	0.998548	0.997103	0.999994	0.999(0.997,1)	0.575891	2099	8.83771e-14	0.99742	1.40326e-16	0.00158272	0.000996851	rs304505	0.170379	0.386441	0.00257957	0.629836
UKBB	cg13567360	9	TRAF1	123745713	rs41312871	9	123733630	T	C	0.0874751	-0.000697563	0.00035353	0.0479999	-1.20649	0.0538908	5.19119e-111	0.000578176	0.000294159	0.0493544	0.218992	20	1.62436e-06	0.00115473	1.00058	1	1.00116	1.001(1,1.001)	0.578117	1059	9.36024e-94	0.994273	4.18542e-96	0.00444459	0.00128253	rs41312877	0.275829	0.22394	0.00572712	0.28856
UKBB	cg06454157	6	CCR6	167490870	rs12525345	6	167478875	C	T	0.402584	-0.000426481	0.000209768	0.0420001	-0.243631	0.03211	3.26402e-14	0.00175052	0.000891382	0.0495502	0.199952	20	3.41128e-06	0.00349763	1.00175	1	1.0035	1.002(1,1.004)	0.579484	2211	3.8407e-09	0.988193	4.22374e-11	0.0108665	0.000940005	rs12525345	0.0646567	0.0796173	0.0118065	0.0865046
	cg09363342	4	FGFR3	1765091	rs811316	4	1689377	T	C	0.212724	-0.000526474	0.00026302	0.0449997	-0.383115	0.0400201	1.03791e-21	0.00137419	0.000701377	0.0500801	0.378548	12	-5.0892e-07	0.00274889	1.00138	0.999999	1.00275	1.001(1,1.003)	0.584748
	cg26140749	8	SLURP1	143821266	rs3802231	8	143819831	G	C	0.191849	0.000540354	0.00027127	0.0460002	-0.445526	0.0420337	3.00327e-26	-0.00121285	0.000619535	0.0502687	0.189567	20	-0.00242714	1.4386e-06	0.998788	0.997576	1	0.999(0.998,1)	0.585106
	cg00182727	20	MMP9	44640501	rs3761159	20	44634957	T	C	0.389662	0.000428259	0.000215562	0.0470002	-0.386698	0.0336592	1.50493e-30	-0.00110748	0.000565716	0.0502707	0.646771	20	-0.00221628	1.32336e-06	0.998893	0.997786	1	0.999(0.998,1)	0.585106
	cg17664577	20	MMP9	44642114	rs6017721	20	44616397	G	A	0.406561	0.000425501	0.000214351	0.0470002	-0.381223	0.0339072	2.50338e-29	-0.00111615	0.000570968	0.050603	0.829483	20	-0.00223525	2.94728e-06	0.998884	0.997767	1	0.999(0.998,1)	0.588038
	cg08610982	6	NCR3	31560871	rs2256965	6	31555130	A	G	0.451292	0.000427477	0.000209935	0.0420001	0.223943	0.0322664	3.90905e-12	0.00190887	0.000976962	0.0507155	0.130795	20	-5.97552e-06	0.00382372	1.00191	0.999994	1.00383	1.002(1,1.004)	0.588412
	cg08900409	19	GDF15	18475669	rs4072287	19	18475675	C	A	0.319085	-0.000456364	0.000232858	0.05	-0.634304	0.0341233	3.97702e-77	0.000719472	0.000369143	0.0512912	0.824811	20	-4.04828e-06	0.00144299	1.00072	0.999996	1.00144	1.001(1,1.001)	0.593208
	cg02329835	9	PTCH1	98315369	rs28706464	9	98235310	C	T	0.109344	-0.000659953	0.000333424	0.0479999	0.613545	0.0551688	9.89064e-29	-0.00107564	0.000551978	0.0513315	0.0875633	20	-0.00215752	6.23688e-06	0.998925	0.997845	1.00001	0.999(0.998,1)	0.593208
	cg14429807	9	VAV2	136755503	rs2519770	9	136756295	A	G	0.419483	-0.000427104	0.000215369	0.0470002	-0.34065	0.0328407	3.29676e-25	0.00125379	0.00064368	0.0514332	0.031276	12	-7.8228e-06	0.0025154	1.00125	0.999992	1.00252	1.001(1,1.003)	0.593208
	cg27445883	2	CD8B	87089933	rs56147721	2	87058953	G	T	0.219682	-0.000489572	0.000246819	0.0470002	0.394435	0.0383256	7.68301e-25	-0.0012412	0.000637269	0.051453	0.491674	13	-0.00249025	7.84724e-06	0.99876	0.997513	1.00001	0.999(0.998,1)	0.593208
	cg13586926	9	ORM2	117096902	rs10759691	9	117093729	G	A	0.403579	0.000426834	0.00021554	0.0479999	0.347425	0.0333692	2.19626e-25	0.00122856	0.000631515	0.051724	0.261103	20	-9.2094e-06	0.00246633	1.00123	0.999991	1.00247	1.001(1,1.002)	0.593758
	cg13428213	9	PTCH1	98267529	rs28706464	9	98235310	C	T	0.109344	-0.000659953	0.000333424	0.0479999	0.578632	0.0549039	5.71036e-26	-0.00114054	0.000586302	0.0517377	0.548136	20	-0.00228969	8.61192e-06	0.99886	0.997713	1.00001	0.999(0.998,1)	0.593758
	cg04167126	1	PTAFR	28482393	rs61783664	1	29357859	C	T	0.0705765	-0.00070549	0.000350594	0.0439997	-0.418557	0.0550659	2.93806e-14	0.00168553	0.000866481	0.051744	0.127652	6	-1.27728e-05	0.00338383	1.00169	0.999987	1.00339	1.002(1,1.003)	0.593758
	cg08433504	15	THBS1	39872071	rs1530219	15	39602380	A	G	0.476143	-0.000416707	0.0002069	0.0439997	0.244229	0.0331156	1.64283e-13	-0.00170621	0.000878177	0.0520278	0.16366	20	-0.00342744	1.50169e-05	0.998295	0.996578	1.00002	0.998(0.997,1)	0.595249
	cg19443642	19	MAP2K2	4122760	rs350912	19	4098776	A	G	0.296223	-0.00046808	0.000228871	0.0409996	-0.223457	0.0359274	4.98166e-10	0.00209472	0.00107818	0.0520365	0.133657	12	-1.85128e-05	0.00420795	1.0021	0.999981	1.00422	1.002(1,1.004)	0.595249
	cg14051886	20	BPIFB1	31870206	rs13045552	20	31855826	C	G	0.248509	-0.000495826	0.000249591	0.0470002	-0.356382	0.0391483	8.75624e-20	0.00139128	0.000716828	0.052273	0.791261	7	-1.37029e-05	0.00279626	1.00139	0.999986	1.0028	1.001(1,1.003)	0.59635
	cg19193136	2	ATG16L1	234157746	rs3816234	2	234185999	G	A	0.457256	0.000418023	0.000206745	0.0430002	-0.225844	0.0326548	4.64249e-12	-0.00185094	0.000953751	0.0522957	0.728869	7	-0.00372029	1.8412e-05	0.998151	0.996287	1.00002	0.998(0.996,1)	0.59635
	cg25823314	6	HLA-DOB	32794492	rs2071474	6	32782582	T	C	0.308151	0.000465678	0.000230794	0.0439997	-0.252422	0.0359954	2.33911e-12	-0.00184484	0.000951412	0.0524949	0.199754	11	-0.00370961	1.99275e-05	0.998157	0.996297	1.00002	0.998(0.996,1)	0.597691
	cg10359807	16	USP7	9055526	rs7199803	16	9014805	T	A	0.378728	0.000438715	0.000213442	0.04	0.191827	0.0335623	1.09346e-08	0.00228703	0.00118244	0.0530932	0.843536	10	-3.05524e-05	0.00460461	1.00229	0.999969	1.00462	1.002(1,1.005)	0.603565
	cg24594295	1	S100A10	151966792	rs2999508	1	151934447	A	C	0.392644	0.000414115	0.000209146	0.0479999	0.276268	0.0310038	5.06691e-19	0.00149896	0.000775505	0.0532504	0.955209	20	-2.10298e-05	0.00301895	1.0015	0.999979	1.00302	1.002(1,1.003)	0.604117
	cg14425869	9	PTCH1	98343728	rs59015093	9	98227415	T	C	0.109344	-0.000669197	0.000333573	0.0449997	0.394335	0.0548109	6.2705e-13	-0.00169703	0.000878184	0.0533069	0.30185	14	-0.00341827	2.42106e-05	0.998304	0.996588	1.00002	0.998(0.997,1)	0.604117
	cg25246692	22	IL2RB	37545924	rs3218255	22	37544486	A	G	0.257455	0.000461225	0.000234843	0.05	0.378409	0.0360942	1.02404e-25	0.00121885	0.000631402	0.0535583	0.702052	9	-1.86979e-05	0.0024564	1.00122	0.999981	1.00246	1.001(1,1.002)	0.606028
	cg18785140	6	HLA-DQA2	32712045	rs241438	6	32797620	T	C	0.358847	-0.000428333	0.000215166	0.0470002	-0.265213	0.0340001	6.17324e-15	0.00161505	0.000837298	0.0537451	0.0479577	20	-2.60541e-05	0.00325615	1.00162	0.999974	1.00326	1.002(1,1.003)	0.606778
	cg03508284	9	JAK2	4985524	rs1327497	9	4967539	A	T	0.384692	-0.000437192	0.000215673	0.0430002	0.203149	0.0324508	3.8444e-10	-0.00215208	0.00111592	0.0537903	0.840534	20	-0.00433928	3.51232e-05	0.99785	0.99567	1.00004	0.998(0.996,1)	0.606778
	cg13300630	3	ROBO1	78756422	rs3773234	3	78777511	G	A	0.250497	-0.000483407	0.000238737	0.0430002	0.231553	0.0369235	3.58375e-10	-0.00208767	0.00108344	0.0539923	0.243835	13	-0.00421121	3.58724e-05	0.997915	0.995798	1.00004	0.998(0.996,1)	0.607375
	cg08558478	5	SEMA6A	115639617	rs28125	5	115613762	A	G	0.100398	-0.000660783	0.000328655	0.0439997	-0.327033	0.0484988	1.55032e-11	0.00202054	0.00104868	0.0540115	0.158838	16	-3.48728e-05	0.00407595	1.00202	0.999965	1.00408	1.002(1,1.004)	0.607375
	cg22847391	5	STC2	172710766	rs4505973	5	172710744	G	A	0.0884692	0.000719719	0.000360754	0.0460002	0.386775	0.0523335	1.46194e-13	0.00186082	0.000966109	0.0540922	0.283226	8	-3.27536e-05	0.00375439	1.00186	0.999967	1.00376	1.002(1,1.004)	0.607375
	cg05874882	4	FGFR3	1763078	rs1665363	4	1726818	T	C	0.214712	-0.000507926	0.000262631	0.0530005	0.698444	0.037797	3.05841e-76	-0.000727225	0.000378077	0.0544192	0.350689	17	-0.00146826	1.38059e-05	0.999273	0.998533	1.00001	0.999(0.999,1)	0.609879
	cg25744767	7	GNAI1	79764178	rs2714450	7	79773935	A	G	0.413519	0.00042562	0.000212112	0.0449997	-0.224546	0.033353	1.66889e-11	-0.00189547	0.00098569	0.0544818	0.22123	7	-0.00382742	3.64824e-05	0.998106	0.99618	1.00004	0.998(0.996,1)	0.609879
	cg26430305	1	C4BPA	207277581	rs2808468	1	207280703	G	A	0.141153	-0.000617176	0.000316134	0.051	-0.553553	0.0506446	8.27057e-28	0.00111494	0.000580138	0.0546252	0.773621	3	-2.21305e-05	0.00225201	1.00112	0.999978	1.00225	1.001(1,1.002)	0.610551
	cg10321404	1	RUNX3	25296788	rs10903119	1	25294902	A	G	0.456262	0.000397141	0.000206614	0.0549997	1.14443	0.0210282	0	0.000347021	0.000180651	0.054739	0.962125	19	-7.05496e-06	0.000701097	1.00035	0.999993	1.0007	1(1,1.001)	0.610891
	cg08456043	17	FGF11	7320581	rs76749877	17	7322087	A	G	0.0894632	0.000729258	0.000379391	0.0549997	-1.70767	0.0508052	1.11626e-247	-0.000427049	0.000222532	0.0549786	0.968851	20	-0.000863212	9.11372e-06	0.999573	0.999137	1.00001	1(0.999,1)	0.612631
	cg12352302	5	STC2	172710360	rs4505973	5	172710744	G	A	0.0884692	0.000719719	0.000360754	0.0460002	0.361777	0.0522004	4.19234e-12	0.0019894	0.00103767	0.055214	0.252729	3	-4.44332e-05	0.00402323	1.00199	0.999956	1.00403	1.002(1,1.004)	0.613202
	cg16520357	13	OLFM4	53625240	rs17552047	13	53602462	A	G	0.300199	-0.000490815	0.000241403	0.0420001	0.204435	0.0355494	8.88578e-09	-0.00240084	0.00125246	0.0552508			-0.00485566	5.39816e-05	0.997602	0.995156	1.00005	0.998(0.995,1)	0.613202
	cg11458974	22	HMOX1	35776686	rs2269533	22	35786182	G	A	0.44334	0.000407509	0.000209182	0.051	0.332943	0.031086	9.09774e-27	0.00122396	0.00063859	0.0552811	0.0554854	9	-2.76764e-05	0.0024756	1.00122	0.999972	1.00248	1.001(1,1.002)	0.613202
	cg13469346	3	PRKCD	53195186	rs9841726	3	53515794	C	T	0.0685885	-0.000779967	0.000384527	0.0430002	0.343407	0.0594104	7.45896e-09	-0.00227126	0.00118668	0.0556257			-0.00459715	5.46328e-05	0.997731	0.995413	1.00005	0.998(0.995,1)	0.615002
	cg21154079	2	STAT1	191886753	rs59420375	2	191886694	A	T	0.132207	-0.00059471	0.000309623	0.0549997	-0.997912	0.0454257	5.82532e-107	0.000595954	0.000311455	0.0556898	0.0252843	20	-1.44978e-05	0.00120641	1.0006	0.999986	1.00121	1.001(1,1.001)	0.615002
	cg11576659	6	HLA-F	29691135	rs3736697	6	29696654	C	T	0.11829	0.000642486	0.000320771	0.0449997	0.330406	0.0510506	9.66311e-11	0.00194453	0.00101627	0.0556954			-4.73592e-05	0.00393642	1.00195	0.999953	1.00394	1.002(1,1.004)	0.615002
	cg00541638	16	USP7	9056115	rs116977447	16	9096771	A	G	0.0994036	0.000688602	0.000351322	0.05	0.486561	0.0561087	4.25501e-18	0.00141524	0.000740265	0.0559012	0.685485	5	-3.56794e-05	0.00286616	1.00142	0.999964	1.00287	1.001(1,1.003)	0.616069
	cg13584258	9	SEMA4D	92040726	rs10908914	9	92037236	T	A	0.307157	0.000421707	0.000218281	0.0530005	-0.441051	0.0336091	2.43232e-39	-0.000956141	0.000500245	0.0559604	0.195817	20	-0.00193662	2.43392e-05	0.999044	0.998065	1.00002	0.999(0.998,1)	0.616069
	cg14661159	4	FGFR3	1769337	rs3752749	4	1737262	T	C	0.214712	-0.000507181	0.000262283	0.0530005	-0.459606	0.0394644	2.40258e-31	0.00110351	0.000578482	0.056443	0.461569	11	-3.03147e-05	0.00223733	1.0011	0.99997	1.00224	1.001(1,1.002)	0.619889
	cg07890839	15	SMAD3	67359525	rs28613758	15	67368659	T	C	0.465209	-0.000396519	0.000207018	0.0549997	0.643561	0.030893	2.2243e-96	-0.000616133	0.000323033	0.0564767	0.53786	20	-0.00124928	1.70117e-05	0.999384	0.998752	1.00002	0.999(0.999,1)	0.619889
	cg06941037	10	BMPR1A	88534973	rs7916903	10	88526263	A	G	0.416501	-0.000413128	0.000209948	0.0490004	0.258892	0.0342182	3.85123e-14	-0.00159575	0.000837927	0.0568571	0.0679055	20	-0.00323809	4.65869e-05	0.998406	0.996767	1.00005	0.998(0.997,1)	0.622863
	cg01464969	4	FGFR3	1768943	rs8389	4	1746844	A	T	0.218688	-0.000507463	0.000261305	0.0519996	0.374585	0.038892	5.89194e-22	-0.00135473	0.000711625	0.0569468	0.365279	9	-0.00274952	4.0055e-05	0.998646	0.997254	1.00004	0.999(0.997,1)	0.622863
	cg22532475	10	TRIM8	104410764	rs3862031	10	104412742	G	T	0.272366	-0.000422623	0.000221546	0.0560003	-0.858732	0.0303471	3.7621e-176	0.000492148	0.000258578	0.0570029	0.570566	20	-1.46649e-05	0.000998961	1.00049	0.999985	1.001	1(1,1.001)	0.622863
	cg04989070	1	S100A10	151962816	rs2279501	1	151917393	G	C	0.39165	0.000421553	0.00021092	0.0460002	0.195089	0.0315619	6.36369e-10	0.00216082	0.00113626	0.0572107	0.748481	12	-6.62496e-05	0.00438789	1.00216	0.999934	1.0044	1.002(1,1.004)	0.623443
	cg16954577	18	TNFRSF11A	60051870	rs17665435	18	60057341	A	T	0.321074	0.000430639	0.000219354	0.05	0.260132	0.034374	3.79879e-14	0.00165546	0.000871154	0.0573923	0.352125	9	-5.20018e-05	0.00336292	1.00166	0.999948	1.00337	1.002(1,1.003)	0.623443
	cg25372278	11	CALCB	15095978	rs11023431	11	15120775	C	T	0.275348	0.000442532	0.000231131	0.0560003	-0.540075	0.0348979	5.0501e-54	-0.00081939	0.000431224	0.0574134	0.329096	15	-0.00166459	2.5809e-05	0.999181	0.998337	1.00003	0.999(0.998,1)	0.623443
	cg25744682	6	TAP2	32797578	rs241437	6	32797684	G	A	0.39165	-0.000401235	0.000210983	0.0569994	-1.08916	0.0246534	0	0.000368389	0.000193891	0.0574356	0.000275365	20	-1.16374e-05	0.000748415	1.00037	0.999988	1.00075	1(1,1.001)	0.623443
	cg00572843	17	MIR212	1955100	rs903158	17	1964018	G	A	0.255467	-0.000488694	0.000244008	0.0449997	0.234838	0.0392148	2.11788e-09	-0.00208098	0.00109562	0.0575155	0.249902	10	-0.0042284	6.64352e-05	0.997921	0.995781	1.00007	0.998(0.996,1)	0.623443
	cg21643045	2	CCL20	228678693	rs10187276	2	228670437	T	C	0.242545	-0.000475446	0.000237794	0.0460002	0.234566	0.0386544	1.29282e-09	-0.00202692	0.00106737	0.0575669	0.98934	4	-0.00411897	6.51252e-05	0.997975	0.99589	1.00007	0.998(0.996,1)	0.623443
	cg09197799	17	ERN1	62207616	rs3088093	17	62206438	A	G	0.146123	-0.000669194	0.000331393	0.0430002	0.269355	0.048654	3.09229e-08	-0.00248443	0.00130961	0.0578179			-0.00505127	8.24056e-05	0.997519	0.994961	1.00008	0.998(0.995,1)	0.624182
	cg22212414	21	IFNGR2	34775032	rs2070386	21	34787638	A	C	0.275348	0.000467984	0.000244357	0.0549997	0.49879	0.0372515	6.9374e-41	0.000938239	0.000494885	0.0579772	0.0442285	20	-3.17356e-05	0.00190821	1.00094	0.999968	1.00191	1.001(1,1.002)	0.624182
	cg22572614	3	TNFSF10	172241975	rs3136591	3	172234969	A	G	0.503976	-0.000409819	0.000207494	0.0479999	0.220826	0.0326584	1.36385e-11	-0.00185585	0.000978892	0.057978	0.369416	12	-0.00377448	6.27783e-05	0.998146	0.996233	1.00006	0.998(0.996,1)	0.624182
	cg19518666	4	PDGFC	157692845	rs6819797	4	157720253	C	T	0.358847	0.000423776	0.000219818	0.0539995	0.36191	0.0347577	2.17702e-25	0.00117094	0.000617706	0.0580088	0.181207	20	-3.97638e-05	0.00238164	1.00117	0.99996	1.00238	1.001(1,1.002)	0.624182
	cg09288885	16	IRF8	86066714	rs35781150	16	86082389	G	A	0.248509	-0.000476549	0.000249828	0.0560003	-0.643409	0.0384519	7.55409e-63	0.000740663	0.000390803	0.0580615	0.353309	20	-2.53109e-05	0.00150664	1.00074	0.999975	1.00151	1.001(1,1.002)	0.624182
	cg10863737	6	NCR2	41383225	rs6458224	6	41376722	A	G	0.186879	-0.000523279	0.000271154	0.0539995	0.402546	0.0414168	2.49269e-22	-0.00129992	0.000686747	0.058375	0.47598	15	-0.00264594	4.61041e-05	0.998701	0.997358	1.00005	0.999(0.997,1)	0.626217
	cg16503259	6	ARG1	131831544	rs3777493	6	131597369	C	T	0.139165	-0.000582495	0.000294646	0.0479999	0.299906	0.0458121	5.89253e-11	-0.00194226	0.00102628	0.0584218	0.420409	6	-0.00395377	6.92488e-05	0.99806	0.996054	1.00007	0.998(0.996,1)	0.626217
	cg17187183	4	PDGFRA	55093834	rs73252942	4	55104604	C	T	0.207753	-0.0004771	0.000252027	0.0580003	1.1988	0.0293121	0	-0.000397981	0.000210458	0.0586208	0.670933	20	-0.000810479	1.45167e-05	0.999602	0.99919	1.00001	1(0.999,1)	0.627431
	cg14254918	2	NPPC	232790499	rs7590357	2	232786022	G	C	0.152087	-0.000612357	0.000316687	0.0530005	-0.437374	0.0490412	4.72648e-19	0.00140008	0.000740887	0.0587942	0.856809	14	-5.20585e-05	0.00285222	1.0014	0.999948	1.00286	1.001(1,1.003)	0.627798
	cg25251738	13	HMGB1	30995663	rs4769036	13	31005142	T	C	0.388668	0.000408555	0.000213297	0.0549997	0.373099	0.0323873	1.04732e-30	0.00109503	0.000579539	0.0588266	0.320581	10	-4.08664e-05	0.00223093	1.0011	0.999959	1.00223	1.001(1,1.002)	0.627798
	cg23518678	18	GRP	56889748	rs72952220	18	56870956	C	G	0.194831	-0.000509643	0.000261258	0.051	-0.312853	0.0415191	4.87773e-14	0.00162902	0.000862612	0.0589629	0.563686	9	-6.16995e-05	0.00331974	1.00163	0.999938	1.00333	1.002(1,1.003)	0.628337
	cg04650094	6	UNC5CL	41006974	rs9394755	6	41006680	C	T	0.166998	-0.000480212	0.000252462	0.0569994	0.589018	0.0389395	1.083e-51	-0.000815276	0.000431991	0.0591262	0.521528	20	-0.00166198	3.14264e-05	0.999185	0.998339	1.00003	0.999(0.998,1)	0.629162
	cg17256157	6	NMBR	142410100	rs75390039	6	142366401	T	C	0.0854871	-0.000767352	0.000384326	0.0460002	-0.351724	0.06145	1.042e-08	0.00218169	0.00115726	0.0594014	0.482256	3	-8.65396e-05	0.00444992	1.00218	0.999913	1.00446	1.002(1,1.004)	0.631082
	cg22495310	19	IL28A	39752542	rs12980602	19	39752820	C	T	0.242545	0.000497966	0.000251505	0.0479999	-0.235146	0.0382452	7.82793e-10	-0.00211769	0.00112366	0.0594791	0.483609	4	-0.00432006	8.46836e-05	0.997885	0.995689	1.00008	0.998(0.996,1)	0.631082
	cg18059223	19	NLRP2	55478588	rs56839041	19	55509621	T	C	0.237575	-0.000480336	0.000249977	0.0549997	-0.359616	0.0382023	4.8e-21	0.00133569	0.000709456	0.0597413	0.961095	20	-5.48438e-05	0.00272622	1.00134	0.999945	1.00273	1.001(1,1.003)	0.631976
	cg09106728	11	CAT	34464477	rs10488736	11	34489252	T	C	0.306163	-0.000424225	0.00022429	0.0589997	-0.632396	0.0331185	2.78238e-81	0.000670822	0.000356403	0.0598086	0.726382	20	-2.77279e-05	0.00136937	1.00067	0.999972	1.00137	1.001(1,1.001)	0.631976
	cg26379475	1	SH2D1B	162381781	rs469851	1	162395247	T	C	0.387674	-0.000418664	0.000212561	0.0490004	-0.214187	0.0335461	1.71564e-10	0.00195467	0.00103856	0.0598223	0.630335	9	-8.09076e-05	0.00399025	1.00196	0.999919	1.004	1.002(1,1.004)	0.631976
	cg12791538	11	CALCB	15092473	rs7483283	11	15067570	C	A	0.237575	0.000441923	0.000232767	0.0580003	-0.508439	0.0364104	2.5807e-44	-0.000869176	0.000462019	0.0599371	0.177434	13	-0.00177473	3.63812e-05	0.999131	0.998227	1.00004	0.999(0.998,1)	0.632276
	cg12424694	21	ITGB2	46351920	rs9980281	21	46391635	T	C	0.194831	-0.000491282	0.000255512	0.0549997	0.366358	0.0408404	2.95208e-19	-0.00134099	0.000713279	0.0601034	0.135894	18	-0.00273902	5.70368e-05	0.99866	0.997265	1.00006	0.999(0.997,1)	0.63254
	cg13507964	21	MX1	42792703	rs459498	21	42795027	A	G	0.389662	-0.000398797	0.000210448	0.0580003	0.488568	0.0328396	4.62e-50	-0.000816257	0.000434225	0.0601349	0.256053	20	-0.00166734	3.4824e-05	0.999184	0.998334	1.00003	0.999(0.998,1)	0.63254
	cg20995778	19	NLRP2	55478262	rs71367134	19	55507148	A	G	0.233598	-0.000473843	0.000251059	0.0589997	-0.744406	0.0369289	2.29905e-90	0.000636538	0.000338736	0.0602229	0.954878	20	-2.73846e-05	0.00130046	1.00064	0.999973	1.0013	1.001(1,1.001)	0.632557
	cg21549285	21	MX1	42799141	rs459498	21	42795027	A	G	0.389662	-0.000398797	0.000210448	0.0580003	0.467023	0.0328089	5.58395e-46	-0.000853913	0.000454591	0.0603239	0.326321	20	-0.00174491	3.70854e-05	0.999146	0.998257	1.00004	0.999(0.998,1)	0.632709
	cg15321288	8	FGFR1	38326400	rs4739558	8	38337264	A	G	0.38171	-0.000398659	0.000210873	0.0589997	0.50521	0.0327649	1.21549e-53	-0.000789096	0.000420522	0.0605914	0.696082	20	-0.00161332	3.51271e-05	0.999211	0.998388	1.00004	0.999(0.998,1)	0.634606
	cg12716639	11	USP2	119234198	rs7937208	11	119229374	T	C	0.26839	-0.000446385	0.000229862	0.0519996	0.25989	0.036183	6.83707e-13	-0.00171759	0.000916216	0.0608396	0.325629	5	-0.00351337	7.81934e-05	0.998284	0.996493	1.00008	0.998(0.996,1)	0.636295
	cg10547205	6	EHMT2	31854520	rs635348	6	31902289	G	C	0.0666004	0.000739323	0.000392281	0.0589997	-1.00402	0.0596567	1.47183e-63	-0.000736363	0.000393153	0.0610726	0.576116	20	-0.00150694	3.42169e-05	0.999264	0.998494	1.00003	0.999(0.998,1)	0.63782
	cg10485485	16	IL34	70624357	rs11643344	16	70562312	T	C	0.33002	-0.000417266	0.000215371	0.0530005	0.234952	0.0323689	3.91189e-13	-0.00177596	0.000948751	0.0612211	0.484193	20	-0.00363551	8.3592e-05	0.998226	0.996371	1.00008	0.998(0.996,1)	0.638461
	cg27099991	19	NLRP2	55494710	rs71367134	19	55507148	A	G	0.233598	-0.000473843	0.000251059	0.0589997	0.549446	0.0390593	6.06253e-45	-0.000862401	0.000461026	0.0613985	0.992604	20	-0.00176601	4.121e-05	0.999138	0.998236	1.00004	0.999(0.998,1)	0.638479
	cg03603381	15	RASGRP1	38857474	rs56059718	15	38836777	A	C	0.186879	-0.000501421	0.000262936	0.0569994	-0.385568	0.0402962	1.0862e-21	0.00130047	0.000695357	0.0614526	0.623197	18	-6.24297e-05	0.00266337	1.0013	0.999938	1.00267	1.001(1,1.003)	0.638479
	cg17269581	17	TNFRSF13B	16876375	rs9893198	17	16876483	A	G	0.467197	0.000402781	0.000207341	0.0519996	-0.218738	0.031681	5.04177e-12	-0.00184139	0.000984701	0.0614845	0.198097	20	-0.0037714	8.8624e-05	0.99816	0.996236	1.00009	0.998(0.996,1)	0.638479
	cg02633767	6	HLA-DOB	32794327	rs13501	6	32793523	A	G	0.343936	0.000424375	0.000225646	0.0599998	-0.569506	0.0344827	2.82899e-61	-0.000745163	0.000398774	0.0616736	0.0175179	20	-0.00152676	3.6434e-05	0.999255	0.998474	1.00004	0.999(0.998,1)	0.638901
	cg16733866	21	MX1	42792609	rs459498	21	42795027	A	G	0.389662	-0.000398797	0.000210448	0.0580003	0.365777	0.0329938	1.46315e-28	-0.00109027	0.00058369	0.0617761	0.186722	16	-0.0022343	5.37624e-05	0.99891	0.997768	1.00005	0.999(0.998,1)	0.638901
	cg03609598	5	MAP3K1	56110824	rs252902	5	56116085	A	G	0.192843	-0.000510742	0.000272334	0.061	0.814637	0.0393945	5.36186e-95	-0.000626957	0.000335673	0.0617956	0.621535	20	-0.00128488	3.09621e-05	0.999373	0.998716	1.00003	0.999(0.999,1)	0.638901
	cg15011943	6	HLA-DRB5	32493917	rs9271699	6	32593179	G	A	0.481113	-0.000387214	0.000207027	0.061	-0.834821	0.0284055	7.49916e-190	0.000463829	0.000248491	0.0619604	0.0200448	20	-2.32134e-05	0.000950871	1.00046	0.999977	1.00095	1(1,1.001)	0.638901
	cg26990733	6	MICA	31371465	rs2596494	6	31323838	C	G	0.168986	0.000491115	0.000256127	0.0549997	0.312423	0.0387816	7.88611e-16	0.00157196	0.000842711	0.0621316	0.745543	20	-7.97536e-05	0.00322367	1.00157	0.99992	1.00323	1.002(1,1.003)	0.638901
	cg25147026	1	PTGS2	186650441	rs2206594	1	186662776	G	A	0.152087	-0.000540051	0.000285079	0.0580003	0.467832	0.0438878	1.57059e-26	-0.00115437	0.00061891	0.0621581	0.866079	20	-0.00236743	5.86936e-05	0.998846	0.997635	1.00006	0.999(0.998,1)	0.638901
	cg24642169	1	ATF3	212731669	rs1331060	1	212702656	G	A	0.127237	0.000606893	0.000323636	0.061	-0.832869	0.0476236	1.75076e-68	-0.000728678	0.000390807	0.0622452	0.66089	20	-0.00149466	3.73037e-05	0.999272	0.998506	1.00004	0.999(0.999,1)	0.638901
	cg15282973	12	SCARB1	125346253	rs4597161	12	125350849	C	T	0.34493	-0.000401774	0.000213784	0.0599998	0.49614	0.0337694	7.25253e-49	-0.0008098	0.000434405	0.0622998	0.59656	20	-0.00166123	4.16338e-05	0.999191	0.99834	1.00004	0.999(0.998,1)	0.638901
	cg25764570	6	HLA-DRA	32407289	rs9271699	6	32593179	G	A	0.481113	-0.000387214	0.000207027	0.061	0.665528	0.0305765	4.87465e-105	-0.000581815	0.000312218	0.0623937	0.00595274	20	-0.00119376	3.01323e-05	0.999418	0.998807	1.00003	0.999(0.999,1)	0.638901
	cg18369034	14	PTGDR	52733216	rs11623990	14	52733137	A	C	0.166998	-0.000538027	0.000287273	0.061	-0.802948	0.0431589	2.95739e-77	0.000670065	0.000359581	0.0623978	0.497471	17	-3.47138e-05	0.00137484	1.00067	0.999965	1.00138	1.001(1,1.001)	0.638901
	cg11347903	7	IFRD1	112050578	rs2708593	7	112036947	T	C	0.415507	-0.000404143	0.000208649	0.0530005	-0.220588	0.0326671	1.45215e-11	0.00183212	0.000984021	0.0626217	0.859657	18	-9.65612e-05	0.0037608	1.00183	0.999903	1.00377	1.002(1,1.004)	0.639615
	cg07894334	2	SOCS5	46925333	rs17770970	2	46936837	T	A	0.107356	-0.000647256	0.000342242	0.0589997	0.550041	0.0519807	3.62565e-26	-0.00117674	0.000632071	0.0626423	0.161592	14	-0.0024156	6.21192e-05	0.998824	0.997587	1.00006	0.999(0.998,1)	0.639615
	cg25342568	4	FGFR3	1768564	rs798765	4	1733487	A	G	0.217694	-0.000495549	0.000261925	0.0580003	0.405322	0.0397438	2.01606e-24	-0.00122261	0.000657241	0.0628558	0.443588	10	-0.0025108	6.55824e-05	0.998778	0.997492	1.00007	0.999(0.997,1)	0.640381
	cg12672189	6	HLA-DRA	32427868	rs9271699	6	32593179	G	A	0.481113	-0.000387214	0.000207027	0.061	-0.55382	0.0313607	8.56793e-70	0.000699169	0.000375907	0.0628922	0.00308031	20	-3.76087e-05	0.00143595	1.0007	0.999962	1.00144	1.001(1,1.001)	0.640381
	cg15837308	6	HLA-DRA	32427751	rs9271699	6	32593179	G	A	0.481113	-0.000387214	0.000207027	0.061	-0.523012	0.0316826	3.22031e-61	0.000740354	0.000398369	0.0631031	0.00327286	20	-4.04492e-05	0.00152116	1.00074	0.99996	1.00152	1.001(1,1.002)	0.640685
	cg16215968	13	HMGB1	30995686	rs2892546	13	31002373	A	G	0.387674	0.000399614	0.000213904	0.0619998	0.561011	0.0321024	2.19603e-68	0.00071231	0.000383456	0.0632246	0.236242	20	-3.92638e-05	0.00146388	1.00071	0.999961	1.00146	1.001(1,1.001)	0.640685
	cg19674797	20	ADRM1	60886077	rs113337191	20	60879447	C	T	0.0954274	-0.000710341	0.000379487	0.061	-0.883239	0.0585391	1.94209e-51	0.000804246	0.000432948	0.0632252	0.537063	13	-4.43321e-05	0.00165282	1.0008	0.999956	1.00165	1.001(1,1.002)	0.640685
	cg08284564	16	BCAR1	75301622	rs9319482	16	75301605	A	G	0.311133	0.000430215	0.00022037	0.051	-0.207817	0.0345151	1.73298e-09	-0.00207016	0.00111475	0.0633022	0.985445	14	-0.00425507	0.00011475	0.997932	0.995754	1.00011	0.998(0.996,1)	0.640685
	cg02289754	1	MKNK1	47068636	rs10890408	1	47076498	G	A	0.498012	0.000384273	0.000206839	0.0629999	1.12604	0.0215825	0	0.000341261	0.000183804	0.0633596	0.54343	20	-1.89948e-05	0.000701517	1.00034	0.999981	1.0007	1(1,1.001)	0.640685
	cg00006948	4	FGFR3	1768889	rs1665364	4	1727206	C	T	0.218688	-0.000486398	0.000261214	0.0629999	0.839044	0.0372662	2.96743e-112	-0.000579705	0.000312386	0.0634919	0.346241	20	-0.00119198	3.25716e-05	0.99942	0.998809	1.00003	0.999(0.999,1)	0.641108
	cg08835221	22	LGALS1	38071607	rs41280035	22	38054038	G	A	0.329026	0.000408985	0.000218232	0.061	0.434232	0.0331988	4.29927e-39	0.000941858	0.000507703	0.0635766	0.580481	20	-5.32399e-05	0.00193696	1.00094	0.999947	1.00194	1.001(1,1.002)	0.641108
	cg24102817	6	HLA-DRA	32427898	rs9271699	6	32593179	G	A	0.481113	-0.000387214	0.000207027	0.061	-0.449505	0.0319907	7.5827e-45	0.000861423	0.000464629	0.0637388	0.0258463	20	-4.92498e-05	0.0017721	1.00086	0.999951	1.00177	1.001(1,1.002)	0.64131
	cg17878320	5	NR3C1	142922506	rs4912924	5	142925752	C	T	0.10835	-0.000695751	0.000368251	0.0589997	-0.534374	0.05567	8.07547e-22	0.00130199	0.000702348	0.0637718	0.415908	6	-7.46121e-05	0.00267859	1.0013	0.999925	1.00268	1.001(1,1.003)	0.64131
	cg07404352	6	TAP2	32795705	rs241447	6	32796751	C	T	0.276342	0.000445561	0.000238924	0.0619998	-0.550199	0.0346277	7.55534e-57	-0.000809818	0.000437231	0.0640041	0.0236057	20	-0.00166679	4.71548e-05	0.999191	0.998335	1.00005	0.999(0.998,1)	0.642709
	cg02760218	6	C2	31866586	rs2736428	6	31843924	T	C	0.349901	0.000413198	0.000222622	0.0629999	-0.872967	0.0327185	7.79089e-157	-0.000473326	0.000255634	0.0640865	0.341409	20	-0.000974369	2.77166e-05	0.999527	0.999026	1.00003	1(0.999,1)	0.642709
	cg04266205	10	PRLHR	120355217	rs1538265	10	120355218	A	G	0.293241	0.000438778	0.000236596	0.064	-0.846385	0.0336073	5.91745e-140	-0.000518414	0.000280294	0.0643802	0.154035	20	-0.00106779	3.09622e-05	0.999482	0.998933	1.00003	0.999(0.999,1)	0.64375
	cg02077276	11	CALCA	14993977	rs5242	11	14988998	A	G	0.297217	0.000430359	0.000221534	0.0519996	-0.201853	0.0334054	1.51712e-09	-0.00213204	0.00115282	0.0643992	0.987958	12	-0.00439157	0.000127487	0.99787	0.995618	1.00013	0.998(0.996,1)	0.64375
	cg04963575	12	CELA1	51740751	rs17860346	12	51726824	T	C	0.0994036	-0.000633972	0.000336478	0.0599998	-0.527557	0.0548276	6.45011e-22	0.00120171	0.000649917	0.0644541	0.81677	20	-7.21273e-05	0.00247555	1.0012	0.999928	1.00248	1.001(1,1.002)	0.64375
	cg24512093	3	ROBO1	78698151	rs716386	3	78698089	T	C	0.484095	0.000394116	0.000207035	0.0569994	0.249029	0.0322604	1.16936e-14	0.00158261	0.000856275	0.0645662	0.580819	20	-9.5689e-05	0.00326091	1.00158	0.999904	1.00327	1.002(1,1.003)	0.64399
	cg07935340	2	NPPC	232791964	rs7590357	2	232786022	G	C	0.152087	-0.000612357	0.000316687	0.0530005	-0.306856	0.0491541	4.29979e-10	0.00199558	0.00108041	0.0647384	0.699164	7	-0.000122024	0.00411318	1.002	0.999878	1.00412	1.002(1,1.004)	0.644829
	cg05772104	2	ZAP70	98340425	rs5865	2	98373006	C	T	0.346918	0.000414116	0.000218829	0.0580003	0.282836	0.0337979	5.83778e-17	0.00146416	0.000793232	0.0649196	0.97032	20	-9.05747e-05	0.00301889	1.00147	0.999909	1.00302	1.001(1,1.003)	0.645046
	cg12789068	14	AKT1	105255251	rs3803300	14	105269779	T	C	0.102386	-0.000692657	0.000370169	0.061	-0.620139	0.0552753	3.2861e-29	0.00111694	0.000605158	0.0649364	0.571263	5	-6.91697e-05	0.00230305	1.00112	0.999931	1.00231	1.001(1,1.002)	0.645046
	cg17809353	2	SDC1	20386466	rs4358082	2	20386339	T	C	0.190855	0.000476139	0.000257376	0.064	0.913714	0.0376222	2.71676e-130	0.000521103	0.000282497	0.0650913	0.249855	20	-3.25911e-05	0.0010748	1.00052	0.999967	1.00108	1.001(1,1.001)	0.645709
	cg17313945	6	HLA-DOA	32977983	rs408036	6	32974268	C	T	0.461233	-0.000384123	0.000206936	0.0629999	0.500011	0.0319498	3.32679e-55	-0.000768229	0.000416764	0.0652824	0.12049	20	-0.00158509	4.86284e-05	0.999232	0.998416	1.00005	0.999(0.998,1)	0.646728
	cg21462596	19	PRTN3	843995	rs1683564	19	859214	A	C	0.350895	0.000427062	0.000226767	0.0599998	0.289322	0.0335587	6.61591e-18	0.00147608	0.00080227	0.0657861	0.202483	7	-9.63692e-05	0.00304853	1.00148	0.999904	1.00305	1.001(1,1.003)	0.650039
	cg26727693	12	AVPR1A	63544175	rs1042615	12	63544209	A	G	0.463221	0.000395966	0.000209189	0.0580003	-0.245041	0.0313076	5.00116e-15	-0.00161592	0.0008783	0.0657941	0.999283	20	-0.00333739	0.000105548	0.998385	0.996668	1.00011	0.998(0.997,1)	0.650039
	cg23930328	12	CLEC1B	10151707	rs544605	12	10146707	C	T	0.259443	0.000443926	0.000238052	0.0619998	0.412752	0.0374042	2.59305e-28	0.00107553	0.000584921	0.065951	0.996571	18	-7.09152e-05	0.00222198	1.00108	0.999929	1.00222	1.001(1,1.002)	0.650342
	cg15696309	11	CNTF	58395628	rs10896796	11	58394256	G	A	0.250497	-0.000444942	0.000241607	0.0659994	-1.01623	0.0336187	1.01191e-200	0.000437836	0.000238189	0.066035	0.00564227	20	-2.90144e-05	0.000904686	1.00044	0.999971	1.00091	1(1,1.001)	0.650342
	cg12685548	3	FXR1	180644451	rs7616419	3	180724855	G	A	0.407555	-0.000396989	0.000211481	0.0599998	-0.301215	0.0336595	3.59116e-19	0.00131796	0.000717374	0.0661804	0.305561	20	-8.8093e-05	0.00272401	1.00132	0.999912	1.00273	1.001(1,1.003)	0.650342
	cg26618058	12	NOS1	118022239	rs4767576	12	118040694	A	C	0.290258	-0.000428484	0.00022335	0.0549997	0.21716	0.034109	1.93198e-10	-0.00197313	0.00107418	0.0662303	0.940986	14	-0.00407852	0.000132263	0.998029	0.99593	1.00013	0.998(0.996,1)	0.650342
	cg02919122	3	CD200	112109797	rs7644713	3	112118639	C	T	0.494036	-0.00039031	0.000207244	0.0599998	-0.271876	0.0328984	1.40745e-16	0.00143562	0.000781818	0.0663198	0.164466	20	-9.67433e-05	0.00296798	1.00144	0.999903	1.00297	1.001(1,1.003)	0.650342
	cg17413943	11	BDNF	27739827	rs10767665	11	27733858	A	G	0.471173	-0.000391274	0.000207357	0.0589997	0.249016	0.0319138	6.05589e-15	-0.00157128	0.000856709	0.0666408	0.0454686	20	-0.00325043	0.00010787	0.99843	0.996755	1.00011	0.998(0.997,1)	0.650342
	cg21863546	13	OLFM4	53568518	rs7319241	13	53568522	A	C	0.230616	-0.000463751	0.000249526	0.0629999	0.459097	0.0405481	1.01783e-29	-0.00101014	0.000550788	0.0666564	0.835251	20	-0.00208968	6.94045e-05	0.99899	0.997912	1.00007	0.999(0.998,1)	0.650342
	cg00022858	4	PDGFRA	55096616	rs7673984	4	55088761	T	C	0.207753	-0.000478485	0.000252092	0.0580003	-0.264297	0.0371344	1.10058e-12	0.00181041	0.000987156	0.0666596	0.294482	17	-0.000124416	0.00374524	1.00181	0.999876	1.00375	1.002(1,1.004)	0.650342
	cg19887824	6	TAP2	32797476	rs241439	6	32797537	G	T	0.388668	-0.000388307	0.000211134	0.0659994	-0.722375	0.0310784	1.65087e-119	0.000537542	0.000293191	0.0667403	1.02934e-05	20	-3.71124e-05	0.0011122	1.00054	0.999963	1.00111	1.001(1,1.001)	0.650342
	cg11752152	2	NCK2	106425135	rs4851092	2	106425112	G	A	0.164016	-0.000510429	0.000262885	0.0519996	-0.225636	0.0405182	2.56568e-08	0.00226218	0.00123387	0.0667435			-0.000156205	0.00468057	1.00226	0.999844	1.00469	1.002(1,1.005)	0.650342
	cg14101193	4	FGFR3	1769559	rs1374469	4	1724799	C	T	0.215706	-0.000486898	0.000261679	0.0629999	-0.420205	0.0393843	1.41613e-26	0.00115872	0.00063214	0.066802	0.457686	10	-8.02744e-05	0.00239771	1.00116	0.99992	1.0024	1.001(1,1.002)	0.650342
	cg14532755	4	FGFR3	1762460	rs2236786	4	1719294	C	T	0.213718	-0.000500978	0.000262182	0.0560003	-0.25728	0.0405349	2.19379e-10	0.00194721	0.00106423	0.0672967	0.749947	7	-0.000138681	0.0040331	1.00195	0.999861	1.00404	1.002(1,1.004)	0.654289
	cg19966378	7	TRGC2	38294113	rs61009734	7	38291572	A	C	0.38171	0.000397698	0.000217338	0.0669993	0.876228	0.0317777	2.30236e-167	0.000453875	0.000248584	0.0678738	0.984455	20	-3.33496e-05	0.0009411	1.00045	0.999967	1.00094	1(1,1.001)	0.656005
	cg26132320	20	MMP9	44640353	rs3761158	20	44634912	A	G	0.415507	0.000392716	0.00021294	0.0649995	-0.420323	0.0332413	1.19857e-36	-0.00093432	0.000511971	0.068009	0.787675	20	-0.00193778	6.91432e-05	0.999066	0.998064	1.00007	0.999(0.998,1)	0.656005
	cg00638945	9	PTCH1	98266643	rs28510415	9	98245026	G	A	0.0954274	-0.000649417	0.000353648	0.0659994	0.893955	0.0547299	5.66084e-60	-0.000726454	0.000398092	0.068025	0.0267976	20	-0.00150671	5.38063e-05	0.999274	0.998494	1.00005	0.999(0.998,1)	0.656005
	cg22073802	9	PTCH1	98269255	rs2282040	9	98248328	G	A	0.0974155	-0.000649234	0.000353291	0.0659994	-0.838409	0.0543485	1.08545e-53	0.000774364	0.000424362	0.0680353	0.0123849	20	-5.73855e-05	0.00160611	1.00077	0.999943	1.00161	1.001(1,1.002)	0.656005
	cg13754720	9	PTCH1	98274853	rs79057214	9	98250674	C	T	0.0954274	-0.000650397	0.000353891	0.0659994	0.836972	0.0552267	6.99901e-52	-0.000777083	0.000425921	0.0680797	0.253549	20	-0.00161189	5.77222e-05	0.999223	0.998389	1.00006	0.999(0.998,1)	0.656005
	cg19774846	1	RUNX3	25292225	rs7542079	1	25294607	T	C	0.455268	0.000389334	0.000206596	0.0589997	-0.229603	0.0315822	3.59448e-13	-0.00169568	0.000929536	0.0681178	0.534224	12	-0.00351757	0.000126211	0.998306	0.996489	1.00013	0.998(0.996,1)	0.656005
	cg20703261	6	NCR2	41375153	rs942111	6	41367822	C	T	0.217694	-0.00049004	0.000261557	0.061	-0.329954	0.0413195	1.40031e-15	0.00148518	0.000814233	0.0681492	0.938319	16	-0.000110717	0.00308108	1.00149	0.999889	1.00309	1.001(1,1.003)	0.656005
	cg14995475	19	TNFSF9	6534774	rs62107625	19	6526727	C	T	0.236581	0.000444554	0.000237425	0.061	-0.310232	0.0385242	8.08528e-16	-0.00143297	0.000785729	0.0681901	0.0179823	20	-0.002973	0.000107059	0.998568	0.997031	1.00011	0.999(0.997,1)	0.656005
	cg03051116	10	MAP3K8	30720703	rs650788	10	30744083	T	A	0.124254	-0.000593953	0.00031137	0.0560003	-0.310907	0.050506	7.4677e-10	0.00191039	0.00104847	0.0684441	0.464303	13	-0.000144611	0.00396539	1.00191	0.999855	1.00397	1.002(1,1.004)	0.657584
	cg11247343	6	HLA-C	31237824	rs114475699	6	31211201	C	T	0.188867	0.000562619	0.000304582	0.0649995	-0.52181	0.0489804	1.6802e-26	-0.00107821	0.000592412	0.0687547	0.575892	20	-0.00223934	8.29175e-05	0.998922	0.997763	1.00008	0.999(0.998,1)	0.659703
	cg15699226	13	EDNRB	78492678	rs1924926	13	78456544	T	A	0.380716	-0.000401884	0.000212442	0.0589997	0.225358	0.0340682	3.71777e-11	-0.00178331	0.000980478	0.0689388	0.802768	20	-0.00370505	0.000138427	0.998218	0.996302	1.00014	0.998(0.996,1)	0.659769
	cg16785077	21	MX1	42791867	rs459498	21	42795027	A	G	0.389662	-0.000398797	0.000210448	0.0580003	0.21658	0.0336132	1.16905e-10	-0.00184134	0.00101284	0.0690647	0.135032	5	-0.00382651	0.000143826	0.99816	0.996181	1.00014	0.998(0.996,1)	0.659769
	cg21640526	17	SOCS3	76348849	rs62079134	17	76335153	T	C	0.114314	-0.000599502	0.000325632	0.0659994	-0.576007	0.0502231	1.88884e-30	0.00104079	0.000572564	0.0690992	0.050933	14	-8.14354e-05	0.00216302	1.00104	0.999919	1.00217	1.001(1,1.002)	0.659769
	cg04615290	6	HLA-DOA	32978129	rs408036	6	32974268	C	T	0.461233	-0.000384123	0.000206936	0.0629999	0.281972	0.0317027	5.88072e-19	-0.00136227	0.000749701	0.0692034	0.332101	15	-0.00283168	0.000107144	0.998639	0.997172	1.00011	0.999(0.997,1)	0.659769
	cg23950714	5	DOK3	176935364	rs13185565	5	177037362	A	G	0.32008	0.000423113	0.000220399	0.0549997	0.199244	0.0353976	1.81527e-08	0.00212359	0.00116874	0.0692193	0.751422	5	-0.00016714	0.00441432	1.00213	0.999833	1.00442	1.002(1,1.004)	0.659769
	cg19403909	1	PTGFR	78957682	rs6424770	1	78839926	A	G	0.370775	0.000403605	0.000215463	0.061	-0.24578	0.0332212	1.37948e-13	-0.00164214	0.000904313	0.0693862	0.471871	8	-0.00341459	0.000130313	0.998359	0.996591	1.00013	0.998(0.997,1)	0.659769
	cg17184477	15	SMAD3	67360705	rs28613758	15	67368659	T	C	0.465209	-0.000396519	0.000207018	0.0549997	0.184121	0.03226	1.14714e-08	-0.00215358	0.00118599	0.0693924	0.262491	7	-0.00447812	0.00017096	0.997849	0.995532	1.00017	0.998(0.996,1)	0.659769
	cg19669385	17	NXN	800263	rs4125451	17	800443	G	C	0.210736	-0.00048783	0.000260681	0.061	-0.286527	0.0384774	9.57468e-14	0.00170256	0.000938084	0.0695339	0.0843087	18	-0.000136085	0.0035412	1.0017	0.999864	1.00355	1.002(1,1.004)	0.660256
	cg02065750	22	PDGFB	39639859	rs5750781	22	39634434	A	C	0.297217	0.000422593	0.000229382	0.0649995	-0.372248	0.0362707	1.03396e-24	-0.00113525	0.000626057	0.0697814	0.28513	11	-0.00236232	9.18217e-05	0.998865	0.99764	1.00009	0.999(0.998,1)	0.661588
	cg05391002	11	TRIM6	5616177	rs12221714	11	5639470	T	C	0.170974	-0.000538768	0.000281031	0.0549997	0.252402	0.0453211	2.55917e-08	-0.00213456	0.00117755	0.0698755	0.842756	4	-0.00444256	0.000173438	0.997868	0.995567	1.00017	0.998(0.996,1)	0.661588
	cg17569032	11	CALCB	15098171	rs7930346	11	15119961	T	A	0.348907	0.000395495	0.00021609	0.0669993	-0.421794	0.0334306	1.70167e-36	-0.00093765	0.000517674	0.0700983	0.25773	17	-0.00195229	7.6991e-05	0.999063	0.99805	1.00008	0.999(0.998,1)	0.661588
	cg16625770	8	FGFR1	38300134	rs17175624	8	38327308	T	G	0.380716	-0.00038692	0.000210639	0.0659994	0.349313	0.0326198	9.27453e-27	-0.00110766	0.000611816	0.0702268	0.581266	20	-0.00230682	9.14994e-05	0.998893	0.997696	1.00009	0.999(0.998,1)	0.661588
	cg03086857	13	EDNRB	78492568	rs9574116	13	78448033	C	T	0.38668	-0.000391982	0.000212167	0.0649995	0.306802	0.034087	2.24553e-19	-0.00127764	0.000705962	0.0703295	0.673666	20	-0.00266133	0.000106046	0.998723	0.997342	1.00011	0.999(0.997,1)	0.661588
	cg20276103	1	ARTN	44398868	rs2242637	1	44401384	A	G	0.0884692	-0.00074276	0.000387856	0.0549997	-0.326433	0.0591221	3.36429e-08	0.00227538	0.0012576	0.0704043	0.208713	6	-0.000189516	0.00474028	1.00228	0.999811	1.00475	1.002(1,1.005)	0.661588
	cg20666492	15	RASGRP1	38857258	rs56059718	15	38836777	A	C	0.186879	-0.000501421	0.000262936	0.0569994	-0.234894	0.0410867	1.08404e-08	0.00213467	0.00118001	0.0704479	0.774872	7	-0.00017815	0.00444749	1.00214	0.999822	1.00446	1.002(1,1.004)	0.661588
	cg08969925	3	CCR4	33015641	rs13314993	3	33015469	G	T	0.471173	0.000378789	0.000207691	0.0680002	-0.444215	0.0322276	3.19608e-43	-0.000852715	0.000471621	0.0705985	0.334297	20	-0.00177709	7.16622e-05	0.999148	0.998224	1.00007	0.999(0.998,1)	0.661588
	cg01316550	5	MAP3K1	56110833	rs832550	5	56182589	C	T	0.193837	-0.000513547	0.000272521	0.0599998	0.256211	0.0401414	1.73974e-10	-0.00200439	0.00110905	0.0707143	0.778358	13	-0.00417813	0.000169348	0.997998	0.995831	1.00017	0.998(0.996,1)	0.661588
	cg13943355	15	SMAD3	67470870	rs55994097	15	67470134	C	T	0.434394	0.000388438	0.000209262	0.0629999	0.248473	0.0313813	2.4164e-15	0.0015633	0.000865026	0.0707265	0.701588	20	-0.000132151	0.00325875	1.00156	0.999868	1.00326	1.002(1,1.003)	0.661588
	cg25932599	4	FGFRL1	1005201	rs74921869	4	1013382	A	G	0.203777	-0.000485209	0.000268137	0.0700003	1.16407	0.0353003	1.78179e-238	-0.000416821	0.000230691	0.0707876	0.336955	20	-0.000868975	3.53334e-05	0.999583	0.999131	1.00004	1(0.999,1)	0.661588
	cg11763914	14	ESRRB	76967670	rs3829784	14	76967707	C	T	0.515905	-0.000374134	0.000206683	0.0700003	0.799693	0.0290489	7.85303e-167	-0.000467847	0.000259011	0.0708743	0.670766	20	-0.000975509	3.98146e-05	0.999532	0.999025	1.00004	1(0.999,1)	0.661588
	cg09371559	19	NR2F6	17351300	rs751010	19	17342316	A	G	0.0884692	-0.000687431	0.000370662	0.064	0.483386	0.0608513	1.96198e-15	-0.00142212	0.000787424	0.0709128	0.237404	4	-0.00296547	0.000121231	0.998579	0.997039	1.00012	0.999(0.997,1)	0.661588
	cg12451837	10	PARD3	35119627	rs11009970	10	35121292	C	T	0.508946	0.000385986	0.000206759	0.0619998	-0.229097	0.0324758	1.73362e-12	-0.00168481	0.000933562	0.0711192	0.279851	13	-0.00351459	0.000144972	0.998317	0.996492	1.00014	0.998(0.996,1)	0.661588
	cg13490352	7	EGFR	55072042	rs3757408	7	55071961	G	C	0.279324	0.000413346	0.000225494	0.0669993	0.353124	0.0350832	7.86249e-24	0.00117054	0.000649072	0.0713244	0.264034	20	-0.000101641	0.00244272	1.00117	0.999898	1.00245	1.001(1,1.002)	0.661588
	cg11239749	6	HLA-DOB	32781307	rs2857101	6	32794676	C	T	0.270378	0.000439332	0.000239608	0.0669993	-0.373838	0.0376477	3.08591e-23	-0.00117519	0.000651776	0.0713781	0.00636637	18	-0.00245267	0.000102291	0.998826	0.99755	1.0001	0.999(0.998,1)	0.661588
	cg11200858	11	UNC93B1	67772273	rs7952122	11	67773897	A	G	0.188867	0.000472882	0.000258813	0.0680002	-0.446777	0.0403932	1.94602e-28	-0.00105843	0.00058714	0.0714372	0.396901	17	-0.00220922	9.23644e-05	0.998942	0.997793	1.00009	0.999(0.998,1)	0.661588
	cg15338967	13	CYSLTR2	49175326	rs12855185	13	49176517	G	A	0.258449	-0.000442395	0.000234352	0.0589997	-0.222826	0.0373675	2.47513e-09	0.00198538	0.00110317	0.0719065	0.851518	20	-0.000176833	0.00414759	1.00199	0.999823	1.00416	1.002(1,1.004)	0.661588
	cg16688533	8	STC1	23713016	rs12546342	8	23743178	C	T	0.0675944	0.000691936	0.000384309	0.0719996	-2.10232	0.0393336	0	-0.00032913	0.000182906	0.071948	0.918546	20	-0.000687626	2.93658e-05	0.999671	0.999313	1.00003	1(0.999,1)	0.661588
	cg18073883	6	HLA-DOB	32780861	rs2857104	6	32790167	G	C	0.270378	0.000437214	0.000239471	0.0680002	-0.392302	0.037259	6.34739e-26	-0.00111448	0.000619534	0.0720337	0.013464	20	-0.00232877	9.98066e-05	0.998886	0.997674	1.0001	0.999(0.998,1)	0.661588
	cg13829635	6	MICA	31371573	rs2442724	6	31319907	C	T	0.141153	0.000520589	0.000277895	0.061	0.272435	0.0424191	1.34084e-10	0.00191087	0.00106255	0.0721155	0.999302	12	-0.000171728	0.00399347	1.00191	0.999828	1.004	1.002(1,1.004)	0.661588
	cg27089219	3	KPNA1	122234258	rs6771201	3	122101721	T	C	0.408549	0.000397482	0.000208866	0.0569994	0.175754	0.0319811	3.89473e-08	0.00226158	0.00125764	0.0721328	0.865738	6	-0.000203394	0.00472655	1.00226	0.999797	1.00474	1.002(1,1.005)	0.661588
	cg22211507	3	TRAT1	108564871	rs12492162	3	108509607	C	T	0.348907	-0.000410834	0.000217906	0.0589997	-0.20701	0.0346938	2.41981e-09	0.00198461	0.00110393	0.0722149	0.136118	14	-0.000179093	0.00414831	1.00199	0.999821	1.00416	1.002(1,1.004)	0.661588
	cg13773305	14	JAG2	105576362	rs4403996	14	105582524	G	A	0.39165	-0.000394967	0.000217579	0.0690001	-0.410748	0.0336192	2.5021e-34	0.00096158	0.000535529	0.0725629	0.931228	20	-8.80568e-05	0.00201122	1.00096	0.999912	1.00201	1.001(1,1.002)	0.661588
	cg07874011	7	CARD11	3134592	rs6968867	7	3144377	C	G	0.132207	0.000552783	0.000306995	0.0719996	1.08718	0.0454389	1.63611e-126	0.000508456	0.000283176	0.0725665	0.815337	20	-4.6569e-05	0.00106348	1.00051	0.999953	1.00106	1.001(1,1.001)	0.661588
	cg26893816	5	AMACR	33997223	rs173781	5	33995790	A	G	0.140159	0.000534757	0.000294798	0.0700003	-0.559588	0.044678	5.45588e-36	-0.000955626	0.000532309	0.0726143	0.326481	14	-0.00199895	8.76996e-05	0.999045	0.998003	1.00009	0.999(0.998,1)	0.661588
	cg08542715	17	CCL5	34217960	rs117388283	17	34194894	T	C	0.0924453	0.000667751	0.000362215	0.0649995	0.431948	0.0549397	3.77395e-15	0.00154591	0.000861305	0.072679	0.516751	14	-0.000142248	0.00323407	1.00155	0.999858	1.00324	1.002(1,1.003)	0.661588
	cg09555323	6	HLA-DQB1	32629786	rs9272426	6	32605189	G	A	0.419483	-0.000397332	0.000210798	0.0589997	-0.183623	0.031282	4.35975e-09	0.00216385	0.00120573	0.0727111	0.0237401	20	-0.000199381	0.00452708	1.00217	0.999801	1.00454	1.002(1,1.005)	0.661588
	cg26312951	21	MX1	42797847	rs464783	21	42796480	T	C	0.389662	-0.000381629	0.000210743	0.0700003	0.432827	0.0331394	5.51364e-39	-0.000881713	0.000491557	0.0728586	0.234597	20	-0.00184516	8.17387e-05	0.999119	0.998157	1.00008	0.999(0.998,1)	0.661588
	cg06938878	11	CALCB	15094364	rs7930346	11	15119961	T	A	0.348907	0.000395495	0.00021609	0.0669993	-0.301804	0.0336322	2.86795e-19	-0.00131044	0.000730735	0.0729228	0.787427	12	-0.00274268	0.000121801	0.99869	0.997261	1.00012	0.999(0.997,1)	0.661588
	cg11597515	4	KLKB1	187162262	rs2241819	4	187112826	G	A	0.379722	0.000392991	0.00021318	0.0649995	-0.257824	0.0334155	1.20318e-14	-0.00152426	0.000850116	0.0729723	0.011867	17	-0.00319049	0.000141967	0.998477	0.996815	1.00014	0.998(0.997,1)	0.661588
	cg02043791	8	FGFR1	38322629	rs4647906	8	38325411	A	G	0.380716	-0.000382958	0.000210663	0.0690001	-0.354404	0.0326678	2.02195e-27	0.00108057	0.000602702	0.072993	0.410438	14	-0.000100726	0.00226187	1.00108	0.999899	1.00226	1.001(1,1.002)	0.661588
	cg04077047	2	TACR1	75361945	rs12475818	2	75374265	T	G	0.500994	-0.000374056	0.000207716	0.0719996	0.585166	0.0307559	1.03587e-80	-0.000639231	0.000356556	0.0730061	0.96329	20	-0.00133808	5.96188e-05	0.999361	0.998663	1.00006	0.999(0.999,1)	0.661588
	cg12863693	15	NMB	85201151	rs2175567	15	85200946	C	G	0.257455	-0.0004215	0.000235075	0.0729995	1.24479	0.028997	0	-0.000338611	0.000189012	0.0732159	0.984425	20	-0.000709075	3.18525e-05	0.999661	0.999291	1.00003	1(0.999,1)	0.661588
	cg17173187	15	NMB	85201210	rs2175567	15	85200946	C	G	0.257455	-0.0004215	0.000235075	0.0729995	1.06479	0.0325021	2.14119e-235	-0.000395853	0.000221102	0.0733952	0.934361	20	-0.000829213	3.75069e-05	0.999604	0.999171	1.00004	1(0.999,1)	0.661588
	cg18582073	15	NMB	85202042	rs2175567	15	85200946	C	G	0.257455	-0.0004215	0.000235075	0.0729995	-1.02708	0.0334859	1.34455e-206	0.000410387	0.000229268	0.0734557	0.959491	20	-3.89783e-05	0.000859752	1.00041	0.999961	1.00086	1(1,1.001)	0.661588
	cg15363134	18	NFATC1	77161214	rs643705	18	77161671	C	G	0.127237	-0.000570963	0.000314696	0.0700003	-0.548384	0.0506455	2.53907e-27	0.00104117	0.000581861	0.0735527	0.470595	7	-9.92776e-05	0.00218162	1.00104	0.999901	1.00218	1.001(1,1.002)	0.661588
	cg27535302	1	GUCA2A	42631437	rs496684	1	42295455	T	C	0.105368	0.000628987	0.000337208	0.0619998	-0.332306	0.0526945	2.85826e-10	-0.00189279	0.00105821	0.0736669	0.37927	11	-0.00396688	0.000181302	0.998109	0.996041	1.00018	0.998(0.996,1)	0.661588
	cg08925606	20	BPIFB2	31595509	rs6579061	20	31595509	G	C	0.515905	0.000371276	0.000207312	0.0729995	-0.954418	0.0266518	7.54306e-281	-0.000389008	0.000217484	0.0736681	0.295009	20	-0.000815277	3.72606e-05	0.999611	0.999185	1.00004	1(0.999,1)	0.661588
	cg01503516	15	NMB	85202406	rs2175567	15	85200946	C	G	0.257455	-0.0004215	0.000235075	0.0729995	-0.863316	0.0353046	4.63707e-132	0.000488234	0.000273024	0.0737367	0.89828	20	-4.6893e-05	0.00102336	1.00049	0.999953	1.00102	1(1,1.001)	0.661588
	cg26559974	5	GDNF	37835506	rs58792580	5	37781972	T	G	0.102386	-0.000663662	0.000358772	0.064	-0.390512	0.0559611	2.98825e-12	0.00169947	0.000950453	0.0737664	0.613418	3	-0.000163418	0.00356236	1.0017	0.999837	1.00357	1.002(1,1.004)	0.661588
	cg26814241	4	FGFRL1	1004774	rs74921869	4	1013382	A	G	0.203777	-0.000485209	0.000268137	0.0700003	-0.471616	0.0405685	3.06918e-31	0.00102882	0.000575396	0.0737721	0.333605	16	-9.89562e-05	0.0021566	1.00103	0.999901	1.00216	1.001(1,1.002)	0.661588
	cg26427818	11	CALCB	15093613	rs7930346	11	15119961	T	A	0.348907	0.000395495	0.00021609	0.0669993	-0.283196	0.0339396	7.17444e-17	-0.00139654	0.00078118	0.0738192	0.577131	12	-0.00292765	0.000134573	0.998604	0.997077	1.00013	0.999(0.997,1)	0.661588
	cg27234823	19	PRTN3	843940	rs1683564	19	859214	A	C	0.350895	0.000427062	0.000226767	0.0599998	0.190048	0.0336914	1.69224e-08	0.00224713	0.00125795	0.0740447			-0.000218452	0.00471271	1.00225	0.999782	1.00472	1.002(1,1.005)	0.661588
	cg09408973	6	TAP2	32796660	rs241453	6	32796226	A	G	0.274354	0.000430476	0.000238984	0.0719996	0.491311	0.037027	3.50194e-40	0.000876178	0.000490882	0.0742769	0.00753362	18	-8.59507e-05	0.00183831	1.00088	0.999914	1.00184	1.001(1,1.002)	0.661588
	cg15400997	12	PLXNC1	94580329	rs769284	12	94580465	G	C	0.246521	-0.000437217	0.000241538	0.0700003	0.409117	0.0385825	2.86423e-26	-0.00106868	0.000598929	0.0743708	0.45851	20	-0.00224258	0.000105221	0.998932	0.99776	1.00011	0.999(0.998,1)	0.661588
	cg12503473	12	PLXNC1	94580426	rs769284	12	94580465	G	C	0.246521	-0.000437217	0.000241538	0.0700003	0.405289	0.038701	1.15785e-25	-0.00107878	0.000604802	0.0744744	0.541509	20	-0.00226419	0.000106632	0.998922	0.997738	1.00011	0.999(0.998,1)	0.661588
	cg12333338	6	HLA-DOB	32787925	rs2071545	6	32796058	T	C	0.275348	0.000433513	0.000239562	0.0700003	-0.399165	0.0380464	9.44846e-26	-0.00108605	0.00060902	0.0745416	0.00568668	18	-0.00227973	0.000107629	0.998915	0.997723	1.00011	0.999(0.998,1)	0.661588
	cg12810297	1	NR5A2	199717229	rs185536	1	199778550	G	A	0.352883	0.000397308	0.000214673	0.064	-0.224268	0.033663	2.6984e-11	-0.00177158	0.000993466	0.0745491	0.9247	9	-0.00371877	0.000175613	0.99823	0.996288	1.00018	0.998(0.996,1)	0.661588
	cg07458712	4	FGFR3	1769731	rs3134866	4	1723265	A	G	0.218688	-0.000484568	0.000261291	0.064	-0.244005	0.0376003	8.6156e-11	0.00198589	0.00111371	0.0745648	0.896875	5	-0.000196982	0.00416876	1.00199	0.999803	1.00418	1.002(1,1.004)	0.661588
	cg16185996	4	FGFRL1	1008614	rs6812278	4	1002448	C	G	0.282306	0.000410209	0.000227956	0.0719996	0.459766	0.0353837	1.328e-38	0.000892213	0.000500541	0.0746682	0.9757	20	-8.88474e-05	0.00187327	1.00089	0.999911	1.00188	1.001(1,1.002)	0.661588
	cg06222114	4	FGFRL1	1004783	rs74921869	4	1013382	A	G	0.203777	-0.000485209	0.000268137	0.0700003	-0.42837	0.0414558	4.98799e-25	0.00113269	0.000635473	0.0746789	0.331453	11	-0.000112837	0.00237822	1.00113	0.999887	1.00238	1.001(1,1.002)	0.661588
	cg14370653	9	FCN1	137828210	rs1105175	9	137828243	A	C	0.406561	0.000376109	0.000208122	0.0710003	0.350194	0.032467	4.00191e-27	0.001074	0.000602589	0.0746981	0.596179	20	-0.000107074	0.00225507	1.00107	0.999893	1.00226	1.001(1,1.002)	0.661588
	cg12664749	1	NR5A2	199717464	rs185536	1	199778550	G	A	0.352883	0.000397308	0.000214673	0.064	-0.217289	0.0329591	4.31911e-11	-0.00182848	0.00102615	0.0747693	0.791484	9	-0.00383973	0.000182774	0.998173	0.996168	1.00018	0.998(0.996,1)	0.661588
	cg16775095	15	SMAD6	66947066	rs8032244	15	66947066	T	C	0.394632	0.00038076	0.000213656	0.0749998	-1.26379	0.0185558	0	-0.000301284	0.000169118	0.0748296	0.532307	20	-0.000632755	3.01873e-05	0.999699	0.999367	1.00003	1(0.999,1)	0.661588
	cg26034934	2	SDC1	20420746	rs3771238	2	20414258	G	A	0.353877	-0.00039468	0.000217003	0.0690001	0.310327	0.0351556	1.07285e-18	-0.00127182	0.000713961	0.074854	0.992965	19	-0.00267118	0.000127544	0.998729	0.997332	1.00013	0.999(0.997,1)	0.661588
	cg14663973	2	LIMS1	109252890	rs57754438	2	109144613	A	G	0.37674	0.000378174	0.000210312	0.0719996	-0.414461	0.0321955	6.36482e-38	-0.000912448	0.000512361	0.0749341	0.785022	20	-0.00191668	9.17796e-05	0.999088	0.998085	1.00009	0.999(0.998,1)	0.661588
	cg00100948	3	HRG	186382460	rs9824398	3	186381578	T	C	0.409543	0.00037758	0.000210571	0.0729995	0.483698	0.0328402	4.20906e-49	0.000780611	0.00043855	0.0750789	0.775674	20	-7.8947e-05	0.00164017	1.00078	0.999921	1.00164	1.001(1,1.002)	0.661588
	cg21535931	8	PLEC	145029603	rs6558406	8	144992103	C	T	0.456262	0.000380935	0.000208705	0.0680002	0.264704	0.0329344	9.18281e-16	0.0014391	0.000808522	0.0750904	0.080321	20	-0.000145603	0.0030238	1.00144	0.999854	1.00303	1.001(1,1.003)	0.661588
	cg24382249	15	SMAD6	66947171	rs8032244	15	66947066	T	C	0.394632	0.00038076	0.000213656	0.0749998	-0.964149	0.0271555	4.15333e-276	-0.000394918	0.00022188	0.0750962	0.476737	20	-0.000829803	3.99668e-05	0.999605	0.999171	1.00004	1(0.999,1)	0.661588
	cg23114616	1	TNFRSF25	6526398	rs3007421	1	6530189	A	G	0.121272	0.000553443	0.000309721	0.0739997	0.880758	0.0468703	8.88273e-79	0.000628371	0.000353239	0.0752589	0.362485	20	-6.39774e-05	0.00132072	1.00063	0.999936	1.00132	1.001(1,1.001)	0.662224
	cg27469991	21	IFNGR2	34776637	rs2284553	21	34776695	A	G	0.380716	-0.000389469	0.00021079	0.0649995	0.219069	0.0337405	8.42803e-11	-0.00177784	0.00100041	0.0755506	0.12816	4	-0.00373864	0.000182964	0.998224	0.996268	1.00018	0.998(0.996,1)	0.663798
	cg12399687	15	SMAD6	66949579	rs8032244	15	66947066	T	C	0.394632	0.00038076	0.000213656	0.0749998	-0.698285	0.031335	5.22705e-110	-0.000545279	0.000306949	0.0756595	0.129945	20	-0.0011469	5.6341e-05	0.999455	0.998854	1.00006	0.999(0.999,1)	0.663798
	cg03177708	19	IRF2BP1	46389676	rs116504986	19	46426936	A	G	0.0944334	-0.0006677	0.000369422	0.0710003	0.547382	0.0573663	1.4028e-21	-0.00121981	0.00068689	0.0757592	0.616116	8	-0.00256611	0.000126494	0.998781	0.997437	1.00013	0.999(0.997,1)	0.663798
	cg16332631	11	RPS6KA4	64126102	rs7936860	11	64161278	G	A	0.441352	0.000375227	0.000209669	0.0739997	-0.441584	0.0316434	2.93308e-44	-0.00084973	0.0004787	0.0758848	0.105566	20	-0.00178798	8.8522e-05	0.999151	0.998214	1.00009	0.999(0.998,1)	0.663798
	cg03893150	1	TNFRSF25	6526325	rs3007421	1	6530189	A	G	0.121272	0.000553443	0.000309721	0.0739997	0.719595	0.0471544	1.4039e-52	0.000769103	0.000433351	0.0759338	0.300443	20	-8.0265e-05	0.00161847	1.00077	0.99992	1.00162	1.001(1,1.002)	0.663798
	cg05514418	11	CALCB	15093744	rs756152	11	15121130	G	T	0.37674	0.000403044	0.000215117	0.061	-0.182011	0.0332562	4.425e-08	-0.00221439	0.00124923	0.0762932	0.80498	6	-0.00466288	0.000234101	0.997788	0.995348	1.00023	0.998(0.995,1)	0.663798
	cg13945224	9	FANCC	98111970	rs28510415	9	98245026	G	A	0.0954274	-0.000649417	0.000353648	0.0659994	-0.37751	0.0557401	1.2642e-11	0.00172026	0.000970615	0.0763374	0.361846	9	-0.000182145	0.00362267	1.00172	0.999818	1.00363	1.002(1,1.004)	0.663798
	cg16196812	10	PRLHR	120355139	rs1538265	10	120355218	A	G	0.293241	0.000438778	0.000236596	0.064	0.218178	0.0363186	1.88602e-09	0.0020111	0.00113492	0.0763902	0.908247	4	-0.000213343	0.00423554	1.00201	0.999787	1.00424	1.002(1,1.004)	0.663798
	cg09372063	20	ADRM1	60876501	rs113337191	20	60879447	C	T	0.0954274	-0.000710341	0.000379487	0.061	0.33467	0.0609967	4.09529e-08	-0.00212251	0.00119809	0.0764636	0.424846	3	-0.00447077	0.000225746	0.99788	0.995539	1.00023	0.998(0.996,1)	0.663798
	cg02033124	14	BMP4	54553150	rs4901480	14	54542995	A	C	0.410537	-0.000381609	0.000210491	0.0700003	0.281065	0.0337371	8.01357e-17	-0.00135773	0.000766432	0.0764797	0.441558	20	-0.00285994	0.000144477	0.998643	0.997144	1.00014	0.999(0.997,1)	0.663798
	cg19825589	19	CD79A	42379710	rs1428922	19	42379780	G	A	0.506958	0.000368886	0.000207717	0.0759994	0.723947	0.0296769	1.96494e-131	0.000509548	0.000287682	0.0765243	0.45158	20	-5.43087e-05	0.0010734	1.00051	0.999946	1.00107	1.001(1,1.001)	0.663798
	cg05061471	11	CALCA	14994561	rs1496165	11	14997489	T	C	0.2833	0.000421958	0.000226607	0.0629999	0.202085	0.0352166	9.56068e-09	0.00208802	0.00117891	0.0765351	0.438381	3	-0.000222644	0.00439868	1.00209	0.999777	1.00441	1.002(1,1.004)	0.663798
	cg06106063	13	EDNRB	78550939	rs3027096	13	78472844	T	C	0.357853	-0.000385435	0.000212713	0.0700003	-0.284085	0.034203	9.9101e-17	0.00135676	0.000766376	0.0766677	0.637431	20	-0.000145337	0.00285886	1.00136	0.999855	1.00286	1.001(1,1.003)	0.663798
	cg04493778	6	HLA-DQA2	32713018	rs1049056	6	32634369	A	C	0.200795	0.000517027	0.000287434	0.0719996	-0.4968	0.0498902	2.33004e-23	-0.00104071	0.000587934	0.0767072	0.00276271	20	-0.00219306	0.000111641	0.99896	0.997809	1.00011	0.999(0.998,1)	0.663798
	cg04448477	4	PDGFRA	55095148	rs7673597	4	55088543	T	C	0.207753	-0.000468237	0.000251647	0.0629999	0.219207	0.0383443	1.0854e-08	-0.00213605	0.00120726	0.0768386	0.450609	7	-0.00450228	0.00023018	0.997866	0.995508	1.00023	0.998(0.996,1)	0.66415
	cg11187245	6	HLA-B	31323397	rs9264532	6	31234381	C	T	0.316103	0.000402866	0.000223552	0.0719996	0.325706	0.0353766	3.35907e-20	0.0012369	0.000699386	0.0769686	0.0320623	20	-0.000133897	0.0026077	1.00124	0.999866	1.00261	1.001(1,1.003)	0.664489
	cg16623836	8	NRG1	32453385	rs3924999	8	32453358	A	G	0.37674	0.000382703	0.000209953	0.0680002	-0.232717	0.0322707	5.53781e-13	-0.0016445	0.000930556	0.077191	0.800075	8	-0.00346839	0.00017939	0.998357	0.996538	1.00018	0.998(0.997,1)	0.665172
	cg16889659	15	SMAD6	67043450	rs8032244	15	66947066	T	C	0.394632	0.00038076	0.000213656	0.0749998	-0.447251	0.0334595	9.43383e-41	-0.000851334	0.000481936	0.0773143	0.322658	20	-0.00179593	9.32606e-05	0.999149	0.998206	1.00009	0.999(0.998,1)	0.665172
	cg24593918	6	HLA-DQB1	32633157	rs9270911	6	32572202	C	T	0.463221	0.000371194	0.000209924	0.0769999	-1.0092	0.0256225	0	-0.00036781	0.00020822	0.0773202	0.216207	20	-0.000775921	4.03012e-05	0.999632	0.999224	1.00004	1(0.999,1)	0.665172
	cg07041428	4	FGFR3	1763019	rs3134866	4	1723265	A	G	0.218688	-0.000484568	0.000261291	0.064	-0.223183	0.0390991	1.14219e-08	0.00217117	0.00123099	0.0777717	0.289602	3	-0.00024157	0.00458391	1.00217	0.999758	1.00459	1.002(1,1.005)	0.668001
	cg15021292	5	PIK3R1	67521596	rs16897464	5	67494957	T	C	0.121272	-0.00064681	0.000360894	0.0729995	-0.572832	0.058036	5.60043e-23	0.00112914	0.000640319	0.0778316	0.465798	13	-0.000125885	0.00238417	1.00113	0.999874	1.00239	1.001(1,1.002)	0.668001
	cg16592658	19	EBI3	4229887	rs7259795	19	4256313	C	T	0.265408	-0.00043432	0.000242804	0.0739997	0.373745	0.0363892	9.54444e-25	-0.00116208	0.000659431	0.0780285	0.559775	20	-0.00245456	0.000130405	0.998839	0.997548	1.00013	0.999(0.998,1)	0.668311
	cg22016094	6	HLA-DOB	32781261	rs2071545	6	32796058	T	C	0.275348	0.000433513	0.000239562	0.0700003	-0.294811	0.0381765	1.14233e-14	-0.00147048	0.000834608	0.0780899	0.0252903	12	-0.00310631	0.000165352	0.998531	0.996899	1.00017	0.999(0.997,1)	0.668311
	cg08173915	21	IFNGR2	34774164	rs2284553	21	34776695	A	G	0.380716	-0.000389469	0.00021079	0.0649995	-0.195811	0.0335351	5.25193e-09	0.001989	0.00112911	0.0781415	0.276958	8	-0.000224056	0.00420206	1.00199	0.999776	1.00421	1.002(1,1.004)	0.668311
	cg14661225	19	GIPR	46171451	rs4994277	19	46164282	C	T	0.270378	-0.000403455	0.000227652	0.0759994	0.513875	0.0330537	1.67629e-54	-0.000785123	0.00044588	0.0782654	0.544472	20	-0.00165905	8.88018e-05	0.999215	0.998342	1.00009	0.999(0.998,1)	0.668395
	cg14511652	9	QRFP	133783802	rs4740383	9	133783566	A	G	0.408549	-0.000372242	0.000211015	0.0779992	0.803655	0.0292273	1.92129e-166	-0.000463186	0.000263109	0.078334	0.759433	20	-0.00097888	5.25076e-05	0.999537	0.999022	1.00005	1(0.999,1)	0.668395
	cg16681526	1	TNFRSF25	6526469	rs3007421	1	6530189	A	G	0.121272	0.000553443	0.000309721	0.0739997	0.477459	0.0487799	1.26755e-22	0.00115914	0.000659407	0.0787722	0.302951	20	-0.000133298	0.00245158	1.00116	0.999867	1.00245	1.001(1,1.002)	0.671011
	cg02998394	4	EIF4E	99849011	rs9995478	4	99867464	T	C	0.153082	-0.000557137	0.000312349	0.0739997	0.490709	0.0480684	1.81559e-24	-0.00113537	0.000646169	0.078904	0.277937	11	-0.00240186	0.000131121	0.998865	0.997601	1.00013	0.999(0.998,1)	0.671011
	cg11558551	19	BST2	17516442	rs10415893	19	17512412	A	G	0.166004	0.000573873	0.000321336	0.0739997	0.489392	0.050023	1.32762e-22	0.00117262	0.000667453	0.0789408	0.759845	15	-0.000135588	0.00248083	1.00117	0.999864	1.00248	1.001(1,1.002)	0.671011
	cg10539898	1	TNFRSF25	6526309	rs3007421	1	6530189	A	G	0.121272	0.000553443	0.000309721	0.0739997	0.454569	0.0477824	1.84696e-21	0.00121751	0.000693266	0.0790549	0.389801	20	-0.000141291	0.00257631	1.00122	0.999859	1.00258	1.001(1,1.003)	0.671011
	cg14544641	9	SEMA4D	92075837	rs11265776	9	92110922	T	G	0.228628	0.000437363	0.000239077	0.0669993	0.223869	0.0358909	4.44638e-10	0.00195366	0.00111292	0.0791842	0.196023	11	-0.000227663	0.00413498	1.00196	0.999772	1.00414	1.002(1,1.004)	0.671011
	cg22421804	5	ESM1	54100067	rs4519880	5	54102195	G	A	0.0735586	0.000662243	0.000366181	0.0710003	-0.424569	0.0584992	3.93753e-13	-0.0015598	0.000888851	0.0792848	0.929863	5	-0.00330195	0.000182348	0.998441	0.996703	1.00018	0.998(0.997,1)	0.671011
	cg13280882	6	SLC22A3	160771574	rs2504918	6	160774116	A	G	0.210736	-0.000464692	0.000259182	0.0729995	0.325697	0.0382678	1.72463e-17	-0.00142676	0.000813242	0.0793599	0.0143551	20	-0.00302071	0.000167194	0.998574	0.996984	1.00017	0.999(0.997,1)	0.671011
	cg26393713	11	CALCA	14995129	rs7930346	11	15119961	T	A	0.348907	0.000395495	0.00021609	0.0669993	-0.203465	0.0330851	7.76042e-10	-0.0019438	0.00110809	0.0793972	0.847191	9	-0.00411566	0.000228056	0.998058	0.995893	1.00023	0.998(0.996,1)	0.671011
	cg24348448	19	NLRP2	55493930	rs34095041	19	55506609	G	A	0.233598	-0.000465928	0.000254423	0.0669993	0.237628	0.0390035	1.11175e-09	-0.00196075	0.001118	0.0794654	0.88565	11	-0.00415203	0.00023053	0.998041	0.995857	1.00023	0.998(0.996,1)	0.671011
	cg07869023	20	PCSK2	17212376	rs6044692	20	17213793	A	G	0.39662	-0.000385322	0.000211609	0.0690001	0.208302	0.0323068	1.13626e-10	-0.00184982	0.00105561	0.0797099	0.571216	8	-0.00391882	0.000219176	0.998152	0.996089	1.00022	0.998(0.996,1)	0.6723
	cg20724257	6	HLA-DRA	32407784	rs241439	6	32797537	G	T	0.388668	-0.000388307	0.000211134	0.0659994	0.193043	0.0338785	1.21148e-08	-0.00201151	0.00114927	0.0800769	0.0134314	20	-0.00426408	0.000241059	0.997991	0.995745	1.00024	0.998(0.996,1)	0.673162
	cg12614213	8	FGFR1	38324613	rs17175624	8	38327308	T	G	0.380716	-0.00038692	0.000210639	0.0659994	-0.182673	0.0318066	9.2881e-09	0.0021181	0.00121063	0.0801909	0.72175	5	-0.000254735	0.00449093	1.00212	0.999745	1.0045	1.002(1,1.005)	0.673162
	cg02658551	4	KLKB1	187148009	rs2292427	4	187120869	C	T	0.175944	-0.000489042	0.000274522	0.0749998	0.400927	0.043362	2.32942e-20	-0.00121978	0.000697311	0.0802462	0.649989	20	-0.00258651	0.00014695	0.998781	0.997417	1.00015	0.999(0.997,1)	0.673162
	cg07124372	15	SMAD6	66996570	rs8032244	15	66947066	T	C	0.394632	0.00038076	0.000213656	0.0749998	-0.304921	0.0334735	8.28957e-20	-0.00124872	0.000713976	0.0802976	0.372516	20	-0.00264811	0.000150673	0.998752	0.997355	1.00015	0.999(0.997,1)	0.673162
	cg12943082	7	CCL26	75419311	rs2302004	7	75442855	G	A	0.450298	0.000369501	0.000208808	0.0769999	0.366688	0.0320005	2.12376e-30	0.00100767	0.000576193	0.0803183	0.687353	20	-0.000121668	0.00213701	1.00101	0.999878	1.00214	1.001(1,1.002)	0.673162
	cg04328413	19	TRIM28	59050280	rs73066251	19	59050356	T	G	0.270378	0.00041086	0.000227781	0.0710003	-0.250142	0.0351107	1.04543e-12	-0.00164251	0.000939338	0.0803639	0.462517	18	-0.00348361	0.000198592	0.998359	0.996522	1.0002	0.998(0.997,1)	0.673162
	cg12673499	10	TRIM8	104412063	rs1043450	10	104434209	G	A	0.27336	-0.000395369	0.000221707	0.0749998	-0.295325	0.0342124	6.02362e-18	0.00133876	0.000766575	0.0807386	0.371506	20	-0.000163727	0.00284125	1.00134	0.999836	1.00285	1.001(1,1.003)	0.673344
	cg00298951	12	CMKLR1	108733791	rs1515631	12	108731605	T	G	0.335984	0.000406273	0.000222672	0.0680002	0.207096	0.0345712	2.09292e-09	0.00196176	0.00112398	0.0809196	0.345127	6	-0.000241241	0.00416476	1.00196	0.999759	1.00417	1.002(1,1.004)	0.673344
	cg05927401	19	NLRP12	54311615	rs744759	19	54312130	G	C	0.290258	0.000417661	0.000234057	0.0739997	-0.301291	0.0360407	6.28607e-17	-0.00138624	0.000794348	0.0809628	0.655615	12	-0.00294316	0.000170682	0.998615	0.997061	1.00017	0.999(0.997,1)	0.673344
	cg11528914	5	LCP2	169724768	rs315732	5	169727484	C	T	0.296223	0.000407623	0.000228246	0.0739997	-0.285881	0.0350429	3.40525e-16	-0.00142585	0.000817302	0.081058	0.995429	8	-0.00302776	0.000176062	0.998575	0.996977	1.00018	0.999(0.997,1)	0.673344
	cg07922154	14	ARG2	68087339	rs10132062	14	68053439	T	C	0.185885	-0.000465881	0.000262798	0.0759994	0.40726	0.0418338	2.13434e-22	-0.00114394	0.000655895	0.0811433	0.614548	13	-0.00242949	0.000141614	0.998857	0.997573	1.00014	0.999(0.998,1)	0.673344
	cg00839844	18	SMAD7	46474644	rs12956326	18	46472621	C	A	0.250497	0.000407191	0.000232456	0.08	0.653772	0.03533	1.89179e-76	0.000622833	0.000357151	0.0811775	0.116424	20	-7.7183e-05	0.00132285	1.00062	0.999923	1.00132	1.001(1,1.001)	0.673344
	cg23126376	14	DICER1	95623091	rs79824073	14	95576968	T	C	0.0964215	0.000641672	0.000367204	0.0810009	1.33178	0.0504262	1.03864e-153	0.000481815	0.000276327	0.0812217	0.965031	10	-5.97859e-05	0.00102342	1.00048	0.99994	1.00102	1(1,1.001)	0.673344
	cg18050892	6	TAP2	32796516	rs2071545	6	32796058	T	C	0.275348	0.000433513	0.000239562	0.0700003	0.247165	0.0379591	7.44807e-11	0.00175394	0.00100597	0.0812417	0.662923	7	-0.000217761	0.00372564	1.00176	0.999782	1.00373	1.002(1,1.004)	0.673344
	cg07471572	17	GAST	39879439	rs6503656	17	39875881	G	C	0.10835	0.000552423	0.000315936	0.08	-0.98022	0.0445881	4.10608e-107	-0.00056357	0.000323329	0.0813295	0.300126	20	-0.00119729	7.01548e-05	0.999437	0.998803	1.00007	0.999(0.999,1)	0.673344
	cg01222719	9	PTCH1	98276640	rs28510415	9	98245026	G	A	0.0954274	-0.000649417	0.000353648	0.0659994	0.307359	0.0557873	3.59899e-08	-0.00211289	0.00121283	0.0814879	0.107493	6	-0.00449004	0.000264257	0.997889	0.99552	1.00026	0.998(0.996,1)	0.673344
	cg13227481	2	DES	220282946	rs3755054	2	220280974	G	A	0.349901	0.000386988	0.000221281	0.08	-0.642352	0.033525	7.92595e-82	-0.000602455	0.000345918	0.0815761	0.675606	13	-0.00128045	7.55443e-05	0.999398	0.99872	1.00008	0.999(0.999,1)	0.673344
	cg14119236	12	FGF23	4489075	rs11063105	12	4469387	C	T	0.285288	0.000409084	0.00023099	0.0769999	-0.345152	0.0365364	3.49366e-21	-0.00118523	0.0006809	0.0817399	0.651259	20	-0.00251979	0.000149334	0.998815	0.997483	1.00015	0.999(0.997,1)	0.673344
	cg06732228	19	LTBP4	41119353	rs12611045	19	41119273	C	G	0.293241	-0.000404222	0.000228752	0.0769999	-0.348174	0.0350599	3.05713e-23	0.00116098	0.000667325	0.0819033	0.89053	20	-0.000146977	0.00246894	1.00116	0.999853	1.00247	1.001(1,1.002)	0.673344
	cg04410989	20	SAMHD1	35578437	rs1129218	20	35518879	C	T	0.196819	0.000495784	0.000276452	0.0729995	-0.303957	0.0424304	7.85548e-13	-0.0016311	0.000937578	0.0819126	0.380881	20	-0.00346875	0.000206553	0.99837	0.996537	1.00021	0.998(0.997,1)	0.673344
	cg26104384	7	TFR2	100227091	rs4729597	7	100221849	C	T	0.366799	0.000390182	0.000214501	0.0690001	-0.198858	0.0334281	2.7008e-09	-0.00196211	0.00112797	0.0819441	0.2486	5	-0.00417293	0.000248711	0.99804	0.995836	1.00025	0.998(0.996,1)	0.673344
	cg15015639	2	DES	220282977	rs3755056	2	220281016	T	A	0.349901	0.000385704	0.000221384	0.0810009	-0.911119	0.0309824	4.38668e-190	-0.00042333	0.000243406	0.0820013	0.635227	18	-0.000900406	5.37458e-05	0.999577	0.9991	1.00005	1(0.999,1)	0.673344
	cg18778196	15	SMAD6	67054877	rs2439377	15	66946920	G	A	0.392644	0.000377127	0.000213474	0.0769999	0.334364	0.0338085	4.60288e-23	0.00112789	0.000648554	0.0820189	0.402747	20	-0.000143276	0.00239906	1.00113	0.999857	1.0024	1.001(1,1.002)	0.673344
	cg19956147	17	NXN	800431	rs537122	17	800568	G	A	0.267396	-0.000417976	0.000237998	0.0790005	0.445556	0.0358259	1.65152e-35	-0.0009381	0.000539459	0.0820411	0.856996	20	-0.00199544	0.00011924	0.999062	0.998007	1.00012	0.999(0.998,1)	0.673344
	cg06645674	11	ROBO3	124750355	rs4561224	11	124781908	C	G	0.312127	-0.000405339	0.000230845	0.0790005	-0.433957	0.0356304	4.00182e-34	0.000934053	0.000537453	0.0822242	0.541023	20	-0.000119355	0.00198746	1.00093	0.999881	1.00199	1.001(1,1.002)	0.674091
	cg22981461	14	OTUB2	94492474	rs2295214	14	94492535	C	T	0.256461	0.000413429	0.000236593	0.0810009	-0.547629	0.0364289	4.47523e-51	-0.000754944	0.000434941	0.0826099	0.0840494	20	-0.00160743	9.75404e-05	0.999245	0.998394	1.0001	0.999(0.998,1)	0.676495
	cg18279180	1	TP73	3614190	rs10797409	1	3658237	A	G	0.318091	-0.000406604	0.000228927	0.0759994	-0.279847	0.0357789	5.21728e-15	0.00145295	0.00083887	0.0832675	0.0431755	12	-0.000191235	0.00309714	1.00145	0.999809	1.0031	1.001(1,1.003)	0.681119
	cg16604391	12	SCARB1	125359749	rs7131805	12	125368278	A	C	0.363817	-0.000391946	0.000217348	0.0710003	0.210163	0.0340958	7.09778e-10	-0.00186496	0.00107754	0.0834942	0.0340802	15	-0.00397694	0.000247018	0.998137	0.996031	1.00025	0.998(0.996,1)	0.681627
	cg00256593	7	ADCYAP1R1	31091245	rs7784067	7	31084099	C	T	0.435388	0.000384609	0.000210871	0.0680002	-0.177569	0.0324257	4.34604e-08	-0.00216597	0.00125168	0.0835498	0.196307	7	-0.00461926	0.000287323	0.997836	0.995391	1.00029	0.998(0.995,1)	0.681627
	cg06604589	17	NXN	800512	rs537122	17	800568	G	A	0.267396	-0.000417976	0.000237998	0.0790005	0.360077	0.0362395	2.90132e-23	-0.0011608	0.000671209	0.0837358	0.515639	17	-0.00247637	0.00015477	0.99884	0.997527	1.00015	0.999(0.998,1)	0.681627
	cg07098752	10	PRLHR	120354870	rs3740551	10	120354818	T	C	0.292247	0.000430392	0.000236665	0.0690001	-0.207607	0.0371335	2.2598e-08	-0.00207311	0.00119876	0.0837408			-0.00442268	0.00027646	0.997929	0.995587	1.00028	0.998(0.996,1)	0.681627
	cg00017203	8	PLEC	145000033	rs11786934	8	144996635	A	G	0.427435	0.000363592	0.000209045	0.0819993	0.512992	0.0321184	2.00523e-57	0.000708767	0.000409911	0.0837951	0.00993658	20	-9.46586e-05	0.00151219	1.00071	0.999905	1.00151	1.001(1,1.002)	0.681627
	cg09002049	6	HLA-E	30434552	rs149854937	6	30730447	T	C	0.149105	0.000504336	0.000290037	0.0819993	0.686923	0.0456008	2.79989e-51	0.000734196	0.00042503	0.0840963	0.240793	10	-9.88628e-05	0.00156725	1.00073	0.999901	1.00157	1.001(1,1.002)	0.682947
	cg14064762	9	TRAF1	123688745	rs1930785	9	123691237	T	G	0.424453	-0.000375981	0.000209933	0.0729995	0.212035	0.0325487	7.29801e-11	-0.0017732	0.00102682	0.0841884	0.00011663	18	-0.00378577	0.000239367	0.998228	0.996221	1.00024	0.998(0.996,1)	0.682947
	cg20773033	22	PDGFB	39635187	rs470074	22	39672029	A	G	0.486083	0.00037142	0.000206902	0.0729995	0.204353	0.0323913	2.81067e-10	0.00181754	0.00105266	0.0842373	0.528399	16	-0.000245674	0.00388075	1.00182	0.999754	1.00389	1.002(1,1.004)	0.682947
	cg09364338	6	HLA-E	30434523	rs149854937	6	30730447	T	C	0.149105	0.000504336	0.000290037	0.0819993	0.637433	0.0455398	1.61961e-44	0.000791198	0.000458505	0.0844188	0.19566	7	-0.000107472	0.00168987	1.00079	0.999893	1.00169	1.001(1,1.002)	0.683662
	cg02784694	5	STC2	172710685	rs75082556	5	172711187	C	G	0.0874751	0.000636733	0.000365065	0.0810009	0.601987	0.0522464	1.02127e-30	0.00105772	0.000613342	0.0846146	0.32041	8	-0.00014443	0.00225987	1.00106	0.999856	1.00226	1.001(1,1.002)	0.68449
	cg18281910	1	LGALS8	236635177	rs61836460	1	236655806	C	T	0.0705765	-0.00070963	0.000395405	0.0729995	-0.376644	0.060757	5.67557e-10	0.00188409	0.00109292	0.0847255	0.809345	3	-0.000258033	0.00402621	1.00189	0.999742	1.00403	1.002(1,1.004)	0.68463
	cg15265458	6	HLA-E	30434525	rs149854937	6	30730447	T	C	0.149105	0.000504336	0.000290037	0.0819993	0.57815	0.0460199	3.37089e-36	0.000872327	0.000506447	0.0849886	0.226312	7	-0.000120309	0.00186496	1.00087	0.99988	1.00187	1.001(1,1.002)	0.685999
	cg16666463	15	CRABP1	78634088	rs12910273	15	78633870	C	T	0.383698	-0.000380432	0.000220384	0.0840001	-0.713115	0.0322534	2.5461e-108	0.000533479	0.000309985	0.0852534	0.327207	20	-7.40916e-05	0.00114105	1.00053	0.999926	1.00114	1.001(1,1.001)	0.687379
	cg25627689	19	TNFSF9	6520655	rs12463252	19	6527731	T	C	0.234592	0.000430107	0.000237806	0.0710003	-0.209941	0.037829	2.86089e-08	-0.0020487	0.00119136	0.0854997	0.0325116	5	-0.00438377	0.000286366	0.997953	0.995626	1.00029	0.998(0.996,1)	0.688606
	cg15831060	2	ZAP70	98326561	rs2276645	2	98330052	A	C	0.423459	-0.000369923	0.000208991	0.0769999	0.23386	0.0325746	7.01126e-13	-0.00158181	0.00092042	0.085691	0.242587	15	-0.00338583	0.000222213	0.998419	0.99662	1.00022	0.998(0.997,1)	0.689216
	cg07203561	12	P2RX7	121570677	rs12227729	12	121693888	T	C	0.148111	0.000558678	0.000317028	0.0779992	0.371933	0.0480999	1.05441e-14	0.00150209	0.000874235	0.0857636	0.794736	7	-0.000211411	0.00321559	1.0015	0.999789	1.00322	1.002(1,1.003)	0.689216
	cg23124641	17	SOCS3	76337667	rs7222391	17	76326637	A	G	0.0666004	-0.000698127	0.000396169	0.0779992	-0.464676	0.0615197	4.24423e-14	0.0015024	0.000875466	0.0861419	0.242997	7	-0.000213513	0.00321831	1.0015	0.999787	1.00322	1.002(1,1.003)	0.689629
	cg10846853	6	HLA-DQB1	32632859	rs34411532	6	32592294	A	G	0.17992	0.000491142	0.000284199	0.0840001	0.663366	0.0457982	1.51723e-47	0.000740379	0.000431458	0.0861635	0.353351	20	-0.000105279	0.00158604	1.00074	0.999895	1.00159	1.001(1,1.002)	0.689629
	cg27052069	10	HIF1AN	102391675	rs2489013	10	102391740	A	G	0.295229	-0.000411867	0.000238345	0.0840001	0.531073	0.0367975	3.24129e-47	-0.000775537	0.000452005	0.0862035	0.539404	20	-0.00166147	0.000110393	0.999225	0.99834	1.00011	0.999(0.998,1)	0.689629
	cg03950000	1	SLAMF1	160617327	rs12076119	1	160618348	C	T	0.138171	0.000540214	0.000300655	0.0719996	0.261523	0.0453515	8.08987e-09	0.00206565	0.00120415	0.0862635			-0.000294484	0.00442578	1.00207	0.999706	1.00444	1.002(1,1.004)	0.689629
	cg18000391	8	PLEC	145003776	rs6984820	8	144993324	T	C	0.423459	0.000360249	0.000209605	0.0860003	-0.808624	0.0295558	8.38567e-165	-0.000445509	0.000259723	0.086286	0.0338836	20	-0.000954566	6.35481e-05	0.999555	0.999046	1.00006	1(0.999,1)	0.689629
	cg14499274	9	VAV2	136705398	rs2156323	9	136720821	A	G	0.107356	0.000517753	0.000298942	0.0830004	-0.563654	0.0467156	1.60378e-33	-0.000918565	0.000535801	0.0864591	0.931847	20	-0.00196873	0.000131605	0.999082	0.998033	1.00013	0.999(0.998,1)	0.690259
	cg04839991	2	COPS8	237880790	rs6722267	2	237857605	C	A	0.412525	0.00037023	0.000209838	0.0779992	-0.22929	0.0322244	1.11584e-12	-0.00161468	0.000942879	0.0868047	0.858209	17	-0.00346272	0.000233363	0.998387	0.996543	1.00023	0.998(0.997,1)	0.692263
	cg07745596	10	MBL2	54538682	rs11003135	10	54538413	T	G	0.346918	0.00036913	0.000215112	0.0860003	0.798057	0.0320189	4.02965e-137	0.000462536	0.000270183	0.0869082	0.808292	20	-6.70227e-05	0.000992095	1.00046	0.999933	1.00099	1(1,1.001)	0.692334
	cg24796852	19	GMFG	39827269	rs251906	19	39826838	G	C	0.0984095	-0.000651124	0.000372154	0.08	0.469481	0.0572923	2.51676e-16	-0.0013869	0.000810559	0.0870731	0.776604	8	-0.0029756	0.000201796	0.998614	0.997029	1.0002	0.999(0.997,1)	0.692479
	cg03262802	2	ATG16L1	234118754	rs4663834	2	234118583	T	G	0.253479	-0.000422673	0.000245189	0.0850002	0.523631	0.0375931	4.22756e-44	-0.000807196	0.00047182	0.0871155	0.795959	13	-0.00173196	0.000117571	0.999193	0.99827	1.00012	0.999(0.998,1)	0.692479
	cg16492211	5	CSF1R	149487244	rs4705413	5	149486214	C	G	0.465209	0.000372953	0.000211442	0.0779992	0.224148	0.0324234	4.74e-12	0.00166387	0.000973534	0.0874321	0.0942339	3	-0.000244257	0.003572	1.00167	0.999756	1.00358	1.002(1,1.004)	0.693301
	cg14418226	6	UNC5CL	40996092	rs10155663	6	40994301	G	T	0.202783	-0.000413044	0.000241397	0.0870001	1.0014	0.0333789	9.52614e-198	-0.000412467	0.000241451	0.0875843	0.975723	20	-0.000885711	6.0777e-05	0.999588	0.999115	1.00006	1(0.999,1)	0.693301
	cg00364287	12	P2RX7	121570752	rs12227729	12	121693888	T	C	0.148111	0.000558678	0.000317028	0.0779992	0.338038	0.0486402	3.6589e-12	0.00165271	0.000967528	0.0876037	0.984684	7	-0.000243645	0.00354906	1.00165	0.999756	1.00356	1.002(1,1.004)	0.693301
	cg22110839	7	CD36	79964738	rs6467113	7	79964962	A	G	0.274354	-0.000413455	0.000241451	0.0870001	0.816753	0.0362006	1.02665e-112	-0.000506218	0.000296473	0.0877355	0.165918	20	-0.00108731	7.48691e-05	0.999494	0.998913	1.00007	0.999(0.999,1)	0.693301
	cg14417873	9	VAV2	136838534	rs13302077	9	136837096	A	G	0.33499	-0.000378585	0.000221093	0.0870001	-0.671758	0.0322372	1.95867e-96	0.000563573	0.000330235	0.0878999	0.242305	20	-8.36876e-05	0.00121083	1.00056	0.999916	1.00121	1.001(1,1.001)	0.693301
	cg24121168	3	FAM3D	58652503	rs12637388	3	58649574	A	T	0.256461	0.000426024	0.000249024	0.0870001	0.874994	0.0364181	1.47571e-127	0.000486888	0.000285321	0.0879235	0.932219	20	-7.23412e-05	0.00104612	1.00049	0.999928	1.00105	1(1,1.001)	0.693301
	cg27047750	19	RPS19	42365024	rs2075752	19	42374836	T	G	0.535785	0.000354281	0.000206799	0.0870001	-0.574595	0.0300731	2.22333e-81	-0.000616575	0.000361348	0.0879484	0.356302	20	-0.00132482	9.16671e-05	0.999384	0.998676	1.00009	0.999(0.999,1)	0.693301
	cg05425664	17	TRIM37	57184151	rs8082544	17	57185807	A	G	0.363817	0.000367227	0.000213749	0.0860003	0.478952	0.0333846	1.12061e-46	0.00076673	0.000449473	0.0880376	0.974142	20	-0.000114237	0.0016477	1.00077	0.999886	1.00165	1.001(1,1.002)	0.693301
	cg23750151	6	TAP2	32808504	rs9276815	6	32825507	T	C	0.306163	-0.000392396	0.000219773	0.0739997	-0.197886	0.0344208	8.97564e-09	0.00198294	0.00116293	0.0881717	0.934562	13	-0.000296403	0.00426228	1.00198	0.999704	1.00427	1.002(1,1.004)	0.693301
	cg26202340	11	TIRAP	126152357	rs682991	11	126167696	T	C	0.223658	0.00043905	0.000248942	0.0779992	0.265113	0.0399962	3.39228e-11	0.00165609	0.000971674	0.088313	0.149791	20	-0.000248391	0.00356057	1.00166	0.999752	1.00357	1.002(1,1.004)	0.693301
	cg23450938	2	IL18R1	102972792	rs13019263	2	102922456	G	A	0.0864811	0.000637082	0.000367374	0.0830004	0.520996	0.0569379	5.67998e-20	0.00122282	0.00071769	0.0884143	0.767467	12	-0.000183852	0.00262949	1.00122	0.999816	1.00263	1.001(1,1.003)	0.693301
	cg14044167	8	NDRG1	134271505	rs2233327	8	134271506	A	G	0.168986	-0.000473352	0.000277754	0.0879995	-1.53894	0.0251914	0	0.000307583	0.000180554	0.0884651	0.35872	20	-4.63028e-05	0.000661469	1.00031	0.999954	1.00066	1(1,1.001)	0.693301
	cg14088282	1	DUSP10	222003220	rs9441974	1	221999562	T	C	0.219682	-0.000450708	0.000253489	0.0749998	0.240418	0.0404568	2.80568e-09	-0.00187468	0.00110055	0.0884919	0.636895	3	-0.00403176	0.000282398	0.998127	0.995976	1.00028	0.998(0.996,1)	0.693301
	cg18722790	4	BMPR1B	95678898	rs9942167	4	95623476	A	T	0.399602	0.000377984	0.000212757	0.0759994	-0.194532	0.0325729	2.34077e-09	-0.00194304	0.00114105	0.0885959	0.135934	3	-0.0041795	0.000293418	0.998059	0.995829	1.00029	0.998(0.996,1)	0.693301
	cg02056809	16	IGH	33605185	rs35925518	16	34534674	G	A	0.476143	-0.000363546	0.000206888	0.0790005	0.221446	0.032168	5.81729e-12	-0.00164169	0.000964216	0.0886395	0.292023	7	-0.00353155	0.000248173	0.99836	0.996475	1.00025	0.998(0.996,1)	0.693301
	cg18322510	1	LGALS8	236686618	rs509767	1	236733473	T	C	0.251491	0.000425511	0.000249037	0.0879995	0.668047	0.0355387	7.88096e-79	0.000636948	0.00037432	0.0888284	0.170481	20	-9.67192e-05	0.00137062	1.00064	0.999903	1.00137	1.001(1,1.001)	0.69341
	cg15932284	11	TIRAP	126153561	rs574198	11	126069841	T	C	0.224652	0.000431498	0.000249092	0.0830004	0.356956	0.0393519	1.18067e-19	0.00120883	0.000710434	0.0888428	0.697374	20	-0.000183621	0.00260128	1.00121	0.999816	1.0026	1.001(1,1.003)	0.69341
	cg05338187	1	LGALS8	236686598	rs509767	1	236733473	T	C	0.251491	0.000425511	0.000249037	0.0879995	0.629948	0.0361957	7.69973e-68	0.00067547	0.00039723	0.0890462	0.175768	20	-0.000103101	0.00145404	1.00068	0.999897	1.00146	1.001(1,1.001)	0.694236
	cg01030476	1	LGALS8	236686564	rs509767	1	236733473	T	C	0.251491	0.000425511	0.000249037	0.0879995	0.60758	0.0359493	4.41989e-64	0.000700337	0.000411973	0.0891383	0.149726	20	-0.00010713	0.0015078	1.0007	0.999893	1.00151	1.001(1,1.002)	0.694236
	cg17929687	14	PTGDR	52734325	rs11851957	14	52737593	T	G	0.12326	-0.000559895	0.000317534	0.0779992	0.31226	0.0489994	1.85696e-10	-0.00179304	0.0010551	0.0892421	0.318472	5	-0.00386104	0.000274956	0.998209	0.996146	1.00027	0.998(0.996,1)	0.694306
	cg07839313	19	BST2	17514600	rs10406088	19	17522309	C	T	0.173956	0.000534725	0.000312499	0.0870001	-0.665055	0.0479808	1.09377e-43	-0.000804031	0.000473451	0.0894636	0.590698	20	-0.00173199	0.000123933	0.999196	0.99827	1.00012	0.999(0.998,1)	0.69529
	cg19831957	19	IRF2BP1	46386030	rs8102704	19	46384459	T	C	0.219682	0.000459388	0.000258529	0.0759994	-0.227252	0.0395291	8.97863e-09	-0.00202149	0.00119073	0.089567	0.0695238	8	-0.00435532	0.000312341	0.997981	0.995654	1.00031	0.998(0.996,1)	0.695356
	cg11808100	6	HLA-A	29910755	rs2471863	6	29899627	T	C	0.419483	0.000377736	0.000222532	0.0899995	0.833221	0.0294458	3.78722e-176	0.000453344	0.000267554	0.0901893	5.68411e-06	18	-7.10618e-05	0.00097775	1.00045	0.999929	1.00098	1(1,1.001)	0.698451
	cg10181330	6	HLA-G	29818243	rs2471863	6	29899627	T	C	0.419483	0.000377736	0.000222532	0.0899995	0.795926	0.0299272	7.67196e-156	0.000474587	0.000280158	0.0902655	7.55242e-06	19	-7.45227e-05	0.0010237	1.00047	0.999925	1.00102	1(1,1.001)	0.698451
	cg27477277	21	TRPM2	45811432	rs12627182	21	45794867	C	G	0.151093	-0.000479422	0.000270595	0.0759994	0.249076	0.0432306	8.33345e-09	-0.0019248	0.0011366	0.0903656	0.108176	5	-0.00415254	0.000302936	0.998077	0.995856	1.0003	0.998(0.996,1)	0.698451
	cg16000331	22	SREBF2	42230138	rs6519294	22	42246392	C	T	0.308151	-0.000403598	0.000227043	0.0749998	-0.198922	0.0358441	2.86259e-08	0.00202893	0.00119849	0.0904742	0.496248	13	-0.00032011	0.00437797	1.00203	0.99968	1.00439	1.002(1,1.004)	0.698451
	cg19286687	2	DES	220282243	rs1039896	2	220282321	G	A	0.353877	0.000392707	0.000220819	0.0749998	-0.192011	0.0347669	3.33631e-08	-0.00204523	0.00120819	0.0904916	0.762253	6	-0.00441328	0.000322822	0.997957	0.995596	1.00032	0.998(0.996,1)	0.698451
	cg10916651	1	C1QA	22962986	rs2935542	1	22963471	G	A	0.0924453	0.000636714	0.0003742	0.089	0.930669	0.0564493	4.56397e-61	0.000684147	0.000404212	0.0905423	0.264669	20	-0.000108109	0.0014764	1.00068	0.999892	1.00148	1.001(1,1.001)	0.698451
	cg17648076	2	STAT1	191888150	rs3024897	2	191896564	C	G	0.112326	-0.000573246	0.000334835	0.0870001	-0.564867	0.0508981	1.28299e-28	0.00101483	0.00059978	0.0906439	0.507749	7	-0.000160739	0.0021904	1.00102	0.999839	1.00219	1.001(1,1.002)	0.698451
	cg10821226	6	HLA-G	29818277	rs2471863	6	29899627	T	C	0.419483	0.000377736	0.000222532	0.0899995	0.644505	0.0316886	5.84822e-92	0.000586087	0.000346476	0.090729	0.000121065	14	-9.3006e-05	0.00126518	1.00059	0.999907	1.00127	1.001(1,1.001)	0.698451
	cg26918954	5	MAPK9	179728553	rs888926	5	179738101	A	G	0.28827	0.000379652	0.000220332	0.0850002	-0.297106	0.0344713	6.75767e-18	-0.00127783	0.000756269	0.0910939	0.968567	20	-0.00276012	0.000204457	0.998723	0.997244	1.0002	0.999(0.997,1)	0.699755
	cg12553554	11	ROBO3	124740545	rs4366494	11	124750232	C	T	0.195825	0.000455536	0.000258804	0.0779992	-0.244436	0.0405507	1.66087e-09	-0.00186362	0.001103	0.0911045	0.26811	6	-0.0040255	0.00029826	0.998138	0.995983	1.0003	0.998(0.996,1)	0.699755
	cg09712135	6	UNC5CL	40995388	rs10155663	6	40994301	G	T	0.202783	-0.000413044	0.000241397	0.0870001	0.394396	0.0379803	2.92558e-25	-0.00104728	0.000620321	0.0913553	0.801563	20	-0.00226311	0.000168549	0.998953	0.997739	1.00017	0.999(0.998,1)	0.699755
	cg01593969	14	CMTM5	23851239	rs76324036	14	23849981	A	G	0.100398	-0.000546191	0.000318799	0.0870001	-0.486603	0.0490904	3.67752e-23	0.00112246	0.000664866	0.0913642	0.898803	10	-0.000180677	0.0024256	1.00112	0.999819	1.00243	1.001(1,1.002)	0.699755
	cg27494429	4	FGFRL1	997540	rs11248060	4	964359	T	C	0.120278	-0.000580431	0.000332884	0.0810009	-0.345883	0.0512636	1.50788e-11	0.00167811	0.000994036	0.0913763	0.749501	17	-0.000270201	0.00362642	1.00168	0.99973	1.00363	1.002(1,1.004)	0.699755
	cg22425474	6	HLA-G	29818086	rs2471863	6	29899627	T	C	0.419483	0.000377736	0.000222532	0.0899995	0.512559	0.0327746	3.95347e-55	0.000736961	0.000436709	0.0915006	0.00278015	10	-0.000118989	0.00159291	1.00074	0.999881	1.00159	1.001(1,1.002)	0.699975
	cg18088844	19	GIPR	46171324	rs4802270	19	46167486	G	A	0.269384	-0.00039103	0.000228026	0.0860003	-0.328921	0.0354794	1.84837e-20	0.00118883	0.000705015	0.091749	0.485204	20	-0.000192999	0.00257066	1.00119	0.999807	1.00257	1.001(1,1.003)	0.701142
	cg00851050	15	SMAD3	67326290	rs6494623	15	67331006	T	C	0.444334	-0.00036386	0.000208813	0.0810009	0.219957	0.033129	3.14923e-11	-0.00165423	0.000981486	0.0919045	0.790256	11	-0.00357794	0.000269483	0.998347	0.996428	1.00027	0.998(0.996,1)	0.701584
	cg03977339	6	HLA-A	29924256	rs2471863	6	29899627	T	C	0.419483	0.000377736	0.000222532	0.0899995	-0.445415	0.0320182	5.4075e-44	-0.000848054	0.000503311	0.0919984	7.12758e-05	16	-0.00183454	0.000138436	0.999152	0.998167	1.00014	0.999(0.998,1)	0.701584
	cg27535757	6	HLA-E	30434129	rs149854937	6	30730447	T	C	0.149105	0.000504336	0.000290037	0.0819993	0.318813	0.0472132	1.45192e-11	0.00158192	0.000939419	0.0921948	0.589679	5	-0.000259341	0.00342318	1.00158	0.999741	1.00343	1.002(1,1.003)	0.701836
	cg07613656	8	PLEC	144990287	rs1065837	8	144990335	A	G	0.431412	0.000367575	0.000209397	0.0790005	0.196569	0.0330652	2.7663e-09	0.00186995	0.00111073	0.092271	0.89778	10	-0.000307081	0.00404698	1.00187	0.999693	1.00406	1.002(1,1.004)	0.701836
	cg23376846	6	HLA-G	29818154	rs2471863	6	29899627	T	C	0.419483	0.000377736	0.000222532	0.0899995	0.422905	0.0326555	2.33375e-38	0.000893194	0.000530699	0.0923654	0.0238058	11	-0.000146976	0.00193336	1.00089	0.999853	1.00194	1.001(1,1.002)	0.701836
	cg10572943	21	IFNGR2	34775045	rs12626222	21	34855457	T	C	0.267396	0.000413934	0.00024333	0.089	0.432471	0.037623	1.40034e-30	0.000957137	0.000568778	0.0924149	0.0445159	20	-0.000157668	0.00207194	1.00096	0.999842	1.00207	1.001(1,1.002)	0.701836
	cg12293170	7	PLXNA4	132258096	rs2082533	7	132185123	T	A	0.50994	0.000370425	0.000212395	0.0810009	0.203668	0.0321106	2.2577e-10	0.00181877	0.00108155	0.0926416	0.63836	16	-0.000301068	0.00393861	1.00182	0.999699	1.00395	1.002(1,1.004)	0.702828
	cg25201255	12	NTF3	5576120	rs7958038	12	5576594	C	T	0.267396	-0.000420078	0.000237909	0.0769999	-0.203327	0.0371353	4.36754e-08	0.00206602	0.00122942	0.0928626	0.0309311	3	-0.000343643	0.00447568	1.00207	0.999656	1.00449	1.002(1,1.004)	0.703535
	cg01072639	20	CHGB	5891781	rs236144	20	5896515	T	A	0.329026	-0.000368949	0.000217477	0.0899995	-0.397786	0.0327812	6.9262e-34	0.000927506	0.000552036	0.092927	0.256969	20	-0.000154485	0.0020095	1.00093	0.999846	1.00201	1.001(1,1.002)	0.703535
	cg18516125	6	HLA-A	29924207	rs2471863	6	29899627	T	C	0.419483	0.000377736	0.000222532	0.0899995	0.380584	0.0330527	1.11578e-30	0.000992517	0.000591031	0.0930943	0.000383356	18	-0.000165904	0.00215094	1.00099	0.999834	1.00215	1.001(1,1.002)	0.704074
	cg09524658	3	PLXND1	129272656	rs2170774	3	129279570	C	T	0.140159	-0.000522001	0.000306848	0.089	-0.49147	0.0476871	6.61074e-25	0.00106212	0.000632796	0.0932575	0.169346	20	-0.00017816	0.0023024	1.00106	0.999822	1.00231	1.001(1,1.002)	0.70422
	cg21533997	19	PTGER1	14586075	rs1042728	19	14581063	G	A	0.082505	-0.000657313	0.000389321	0.0909997	0.914818	0.0596747	4.81412e-53	-0.000718518	0.000428145	0.0933061	0.189727	20	-0.00155768	0.000120646	0.999282	0.998444	1.00012	0.999(0.998,1)	0.70422
	cg08605899	7	NAMPT	105969911	rs2704959	7	105970668	C	A	0.384692	-0.000358541	0.000213626	0.0929994	1.2423	0.0207129	0	-0.000288611	0.000172027	0.0934053	0.949495	20	-0.000625784	4.85619e-05	0.999711	0.999374	1.00005	1(0.999,1)	0.704244
	cg03471593	16	LPCAT2	55542668	rs9922534	16	55542679	C	T	0.469185	-0.000348505	0.000207668	0.0929994	0.95245	0.0257125	2.38967e-300	-0.000365904	0.000218259	0.0936474	0.829045	20	-0.000793692	6.18836e-05	0.999634	0.999207	1.00006	1(0.999,1)	0.705342
	cg04754011	11	PTGDR2	60623144	rs41360946	11	60622932	C	A	0.119284	0.000552922	0.000329314	0.0929994	0.966288	0.046977	5.16319e-94	0.000572212	0.000341937	0.0942396	0.33334	20	-9.79845e-05	0.00124241	1.00057	0.999902	1.00124	1.001(1,1.001)	0.707602
	cg22984282	6	HLA-DQB1	32632568	rs9274550	6	32634795	G	A	0.502982	0.000379117	0.000226461	0.0940005	-0.960886	0.0262506	2.43942e-293	-0.000394549	0.000235926	0.0944561	0.714644	20	-0.000856964	6.7866e-05	0.999606	0.999143	1.00007	1(0.999,1)	0.707602
	cg14199090	1	LEPR	65990564	rs6697315	1	65993556	C	T	0.358847	-0.000372053	0.000215545	0.0840001	0.221799	0.0328478	1.455e-11	-0.00167743	0.00100305	0.0944598	0.763455	7	-0.00364341	0.000288548	0.998324	0.996363	1.00029	0.998(0.996,1)	0.707602
	cg08044427	2	SDC1	20442131	rs2002090	2	20421092	A	G	0.365805	-0.000375133	0.000215814	0.0819993	-0.211425	0.0344838	8.72535e-10	0.00177431	0.00106099	0.0944622	0.996951	17	-0.00030523	0.00385385	1.00178	0.999695	1.00386	1.002(1,1.004)	0.707602
	cg22233843	6	HLA-DQB1	32632565	rs9274550	6	32634795	G	A	0.502982	0.000379117	0.000226461	0.0940005	-0.897627	0.0273241	1.09818e-236	-0.000422355	0.000252616	0.0945392	0.572803	20	-0.000917482	7.27724e-05	0.999578	0.999083	1.00007	1(0.999,1)	0.707602
	cg11943883	12	CMKLR1	108792983	rs1001298	12	108846917	G	A	0.319085	0.000399564	0.000232127	0.0850002	-0.258544	0.0368373	2.24196e-12	-0.00154544	0.000924431	0.0945691	0.00819074	15	-0.00335732	0.000266445	0.998456	0.996648	1.00027	0.998(0.997,1)	0.707602
	cg27503360	17	CRHR1	43890749	rs12944712	17	43871147	A	G	0.468191	0.000353209	0.000207782	0.089	-0.297895	0.0324454	4.25449e-20	-0.00118568	0.000709355	0.094624	0.471148	20	-0.00257602	0.000204656	0.998815	0.997427	1.0002	0.999(0.997,1)	0.707602
	cg05724777	6	HLA-DQB1	32634362	rs9274550	6	32634795	G	A	0.502982	0.000379117	0.000226461	0.0940005	-0.700975	0.0294653	4.25745e-125	-0.000540842	0.000323865	0.0949264	0.339054	20	-0.00117562	9.39334e-05	0.999459	0.998825	1.00009	0.999(0.999,1)	0.708954
	cg25393347	19	IRF2BP1	46389607	rs12610111	19	46420887	T	C	0.0974155	-0.000630575	0.000366318	0.0850002	0.392555	0.0572504	7.04139e-12	-0.00160634	0.000962121	0.0950028	0.297262	7	-0.0034921	0.000279417	0.998395	0.996514	1.00028	0.998(0.997,1)	0.708954
	cg19939130	1	IFI16	158978468	rs72704962	1	158974569	C	T	0.134195	0.000548948	0.000319041	0.0850002	-0.331254	0.0481958	6.28238e-12	-0.00165718	0.000992852	0.0950953	0.292826	5	-0.00360317	0.00028881	0.998344	0.996403	1.00029	0.998(0.996,1)	0.708954
	cg11201654	6	HLA-F	29690766	rs2735059	6	29695854	A	G	0.481113	0.000348012	0.000208338	0.0949992	0.889153	0.0274825	1.2417e-229	0.000391397	0.000234623	0.0952764	1.14193e-05	20	-6.84641e-05	0.000851258	1.00039	0.999932	1.00085	1(1,1.001)	0.709581
	cg11986643	6	HLA-DQB1	32634316	rs9274550	6	32634795	G	A	0.502982	0.000379117	0.000226461	0.0940005	-0.571379	0.0307003	2.59274e-77	-0.000663512	0.000397941	0.0954424	0.00166786	20	-0.00144348	0.000116452	0.999337	0.998558	1.00012	0.999(0.999,1)	0.710095
	cg09669354	16	SSTR5	1116010	rs666931	16	1113622	G	A	0.475149	-0.000351541	0.000209932	0.0940005	-0.488819	0.0316715	9.66053e-54	0.000719164	0.000431988	0.0959572	0.842845	20	-0.000127532	0.00156586	1.00072	0.999872	1.00157	1.001(1,1.002)	0.71253
	cg09248714	1	TP73	3585424	rs3765692	1	3584771	C	T	0.274354	0.000426774	0.000254019	0.0929994	0.444728	0.0368121	1.33027e-33	0.000959629	0.000576675	0.096098			-0.000170654	0.00208991	1.00096	0.999829	1.00209	1.001(1,1.002)	0.71253
	cg03071500	11	IFITM3	325964	rs9666761	11	330061	A	G	0.341948	0.00037109	0.00022278	0.0959997	1.00468	0.029163	4.4253e-260	0.000369361	0.000222001	0.0961563	0.609116	10	-6.5761e-05	0.000804483	1.00037	0.999934	1.0008	1(1,1.001)	0.71253
	cg18390345	10	SLIT1	98939912	rs2636769	10	98936158	T	C	0.449304	0.000350722	0.00020832	0.0920005	-0.352426	0.0327843	5.93623e-27	-0.000995165	0.000598308	0.0962527	0.879299	17	-0.00216785	0.000177519	0.999005	0.997834	1.00018	0.999(0.998,1)	0.71253
	cg01485548	19	IFI30	18284321	rs4808757	19	18289028	T	C	0.241551	-0.000418642	0.000250575	0.0949992	-0.639017	0.0376407	1.22064e-64	0.000655134	0.00039402	0.0963739	0.0912214	20	-0.000117145	0.00142741	1.00066	0.999883	1.00143	1.001(1,1.001)	0.71253
	cg14868222	6	LTB	31548340	rs2071590	6	31539768	A	G	0.363817	0.000368971	0.000215956	0.0879995	-0.246153	0.0341863	6.00655e-13	-0.00149895	0.000901685	0.0964351	0.018202	10	-0.00326625	0.000268353	0.998502	0.996739	1.00027	0.999(0.997,1)	0.71253
	cg10482512	6	CCR6	167524238	rs2021033	6	167524239	G	A	0.489066	-0.000344083	0.000206934	0.0959997	1.23437	0.0174281	0	-0.000278752	0.00016769	0.0964509	0.178823	20	-0.000607424	4.99204e-05	0.999721	0.999393	1.00005	1(0.999,1)	0.71253
	cg20065463	2	DES	220283156	rs2666103	2	220280732	A	G	0.34493	0.00037633	0.000222048	0.0899995	-0.289354	0.0350585	1.53882e-16	-0.00130059	0.000783404	0.0968797	0.710803	9	-0.00283606	0.000234882	0.9987	0.997168	1.00023	0.999(0.997,1)	0.714976
	cg17436656	12	RARG	53627106	rs12313155	12	53651863	T	C	0.467197	-0.000359713	0.000207544	0.0830004	0.189177	0.0330124	1.0014e-08	-0.00190146	0.00114617	0.0971216	0.992857	4	-0.00414795	0.000345033	0.9981	0.995861	1.00035	0.998(0.996,1)	0.715374
	cg25860795	11	FLI1	128562908	rs500090	11	128574173	A	G	0.461233	0.000352861	0.000208426	0.0899995	0.270496	0.0327093	1.34297e-16	0.0013045	0.000786514	0.0972004	0.360177	8	-0.000237067	0.00284607	1.00131	0.999763	1.00285	1.001(1,1.003)	0.715374
	cg06616081	15	PSTPIP1	77336938	rs11636613	15	77335902	A	G	0.305169	-0.000372428	0.000223049	0.0949992	0.452281	0.0335618	2.1638e-41	-0.000823444	0.000496936	0.0975108	0.0137274	20	-0.00179744	0.000150551	0.999177	0.998204	1.00015	0.999(0.998,1)	0.715374
	cg25215890	1	CD48	160651452	rs1980606	1	160654786	A	G	0.185885	-0.000424709	0.000255224	0.0959997	-0.638042	0.037469	5.04648e-65	0.000665644	0.000401917	0.0976865	0.751733	10	-0.000122113	0.0014534	1.00067	0.999878	1.00145	1.001(1,1.001)	0.715374
	cg14504499	12	CAMKK2	121733425	rs7314454	12	121698785	T	C	0.107356	-0.000673458	0.000395323	0.0879995	-0.438825	0.062065	1.54475e-12	0.00153468	0.000926647	0.0976876	0.398531	6	-0.000281548	0.00335091	1.00154	0.999718	1.00336	1.002(1,1.003)	0.715374
	cg11962310	20	AVP	3073916	rs45620433	20	3190039	G	C	0.22167	-0.000436053	0.000251138	0.0830004	0.223038	0.040575	3.86467e-08	-0.00195506	0.00118082	0.0977875	0.391857	3	-0.00426947	0.000359347	0.998047	0.99574	1.00036	0.998(0.996,1)	0.715374
	cg05050652	6	HLA-G	29816166	rs2471863	6	29899627	T	C	0.419483	0.000377736	0.000222532	0.0899995	0.252243	0.0336151	6.19612e-14	0.00149751	0.000904503	0.0977999	0.0485436	7	-0.000275316	0.00327034	1.0015	0.999725	1.00328	1.001(1,1.003)	0.715374
	cg19791043	16	SSTR5	1116361	rs213655	16	1113747	G	A	0.475149	-0.000353673	0.000209885	0.0920005	-0.281863	0.0319562	1.14173e-18	0.00125477	0.000758102	0.097895	0.525998	13	-0.00023111	0.00274065	1.00126	0.999769	1.00274	1.001(1,1.003)	0.715374
	cg07579404	6	RAET1L	150346721	rs9397119	6	150333542	G	A	0.422465	-0.000362255	0.000209606	0.0840001	0.192152	0.0335246	9.94482e-09	-0.00188525	0.00113935	0.0979893	0.743918	5	-0.00411838	0.000347876	0.998117	0.99589	1.00035	0.998(0.996,1)	0.715374
	cg01981027	12	NR4A1	52419802	rs1283176	12	52419959	T	G	0.467197	0.000348797	0.000207166	0.0920005	0.288793	0.03291	1.70564e-18	0.00120778	0.000730436	0.0982291	0.601445	5	-0.000223875	0.00263943	1.00121	0.999776	1.00264	1.001(1,1.003)	0.715374
	cg01872593	14	BMP4	54446260	rs67739309	14	54476285	T	C	0.361829	-0.000365046	0.000215713	0.0909997	0.273019	0.0351669	8.26037e-15	-0.00133707	0.000808655	0.0982391	0.660094	20	-0.00292203	0.000247894	0.998664	0.997082	1.00025	0.999(0.997,1)	0.715374
	cg03771840	6	TRIM15	30140145	rs2471863	6	29899627	T	C	0.419483	0.000377736	0.000222532	0.0899995	-0.24521	0.0336313	3.07379e-13	-0.00154046	0.000931785	0.0982833	0.00898993	11	-0.00336676	0.000285839	0.998461	0.996639	1.00029	0.998(0.997,1)	0.715374
	cg15898116	1	PTGS2	186653723	rs6666199	1	186675282	G	C	0.128231	-0.000528218	0.000305205	0.0840001	-0.257176	0.0460687	2.37167e-08	0.00205392	0.00124248	0.098315	0.814422	4	-0.000381341	0.00448918	1.00206	0.999619	1.0045	1.002(1,1.004)	0.715374
	cg13853141	2	ZAP70	98329942	rs12994966	2	98326867	A	G	0.424453	-0.000349786	0.00020883	0.0940005	0.332596	0.0326016	1.94557e-24	-0.00105168	0.000636285	0.0983613	0.422819	20	-0.0022988	0.000195439	0.998949	0.997704	1.0002	0.999(0.998,1)	0.715374
	cg01830271	6	HLA-C	31275148	rs2844623	6	31232543	T	C	0.158052	-0.00044051	0.00026472	0.0959997	0.579365	0.0409575	1.9908e-45	-0.000760332	0.000460065	0.0983993	0.0998519	20	-0.00166206	0.000141395	0.99924	0.998339	1.00014	0.999(0.998,1)	0.715374
	cg01299925	12	DCN	91741789	rs10859130	12	91749009	G	A	0.247515	-0.000396596	0.000234226	0.0899995	-0.265933	0.0360884	1.71993e-13	0.00149134	0.000903723	0.0988988	0.322879	8	-0.000279957	0.00326264	1.00149	0.99972	1.00327	1.001(1,1.003)	0.717638
	cg06159181	11	FADD	70072977	rs9704566	11	70065287	T	C	0.295229	0.000379627	0.000229719	0.0980009	0.954796	0.0323944	6.1833e-191	0.0003976	0.000240973	0.0989471	0.849769	20	-7.47071e-05	0.000869907	1.0004	0.999925	1.00087	1(1,1.001)	0.717638
	cg27547344	1	TIE1	43765617	rs3120124	1	43764165	C	G	0.380716	-0.000359608	0.000213393	0.0920005	-0.277938	0.0343961	6.44964e-16	0.00129384	0.000784291	0.0990048	0.339181	13	-0.00024337	0.00283105	1.00129	0.999757	1.00284	1.001(1,1.003)	0.717638
	cg05563595	6	TRIM15	30140305	rs2471863	6	29899627	T	C	0.419483	0.000377736	0.000222532	0.0899995	-0.231359	0.033532	5.2133e-12	-0.00163268	0.000990528	0.0992918	0.00997094	11	-0.00357411	0.000308755	0.998369	0.996432	1.00031	0.998(0.996,1)	0.718081
	cg18056695	13	KL	33589285	rs4941698	13	33485053	G	A	0.34493	-0.000369292	0.000222487	0.0969996	-0.477376	0.0350875	3.72407e-42	0.000773587	0.000469518	0.0994306	0.398791	17	-0.000146668	0.00169384	1.00077	0.999853	1.0017	1.001(1,1.002)	0.718081
	cg19932515	2	ZAP70	98326480	rs12994966	2	98326867	A	G	0.424453	-0.000349786	0.00020883	0.0940005	0.295205	0.032574	1.2739e-19	-0.00118489	0.000719388	0.0995408	0.148599	13	-0.00259489	0.00022511	0.998816	0.997408	1.00023	0.999(0.997,1)	0.718081
	cg25616918	2	TRIB2	12633188	rs79159005	2	12642822	A	G	0.0924453	0.00055456	0.000336174	0.0990011	-1.32691	0.052213	1.79339e-142	-0.000417933	0.000253884	0.0997313	0.738883	19	-0.000915546	7.96796e-05	0.999582	0.999085	1.00008	1(0.999,1)	0.718081
	cg24216596	3	WNT5A	55518142	rs77344209	3	55515277	T	C	0.222664	0.000403787	0.00024085	0.0940005	-0.32352	0.0372907	4.11322e-18	-0.00124811	0.00075824	0.0997523	0.899295	20	-0.00273426	0.00023804	0.998753	0.997269	1.00024	0.999(0.997,1)	0.718081
	cg02097604	17	SREBF1	17750910	rs4925137	17	17954535	A	G	0.194831	0.000491576	0.000286753	0.0860003	-0.2527	0.0429349	3.96485e-09	-0.00194529	0.00118191	0.0997864	0.110473	16	-0.00426183	0.000371254	0.998057	0.995747	1.00037	0.998(0.996,1)	0.718081
	cg15074838	6	HLA-DRA	32406521	rs9272785	6	32610401	A	G	0.167992	0.000464528	0.00026962	0.0850002	-0.223415	0.04028	2.91352e-08	-0.00207922	0.00126369	0.099898	0.991609	18	-0.00455605	0.000397612	0.997923	0.995454	1.0004	0.998(0.995,1)	0.718081
	cg23943268	13	KL	33589621	rs4941698	13	33485053	G	A	0.34493	-0.000369292	0.000222487	0.0969996	-0.433333	0.0350279	3.74757e-35	0.000852213	0.000518033	0.0999502	0.282207	13	-0.000163132	0.00186756	1.00085	0.999837	1.00187	1.001(1,1.002)	0.718081
	cg13908232	3	HRG	186371902	rs7615820	3	186375254	C	T	0.460239	0.000347093	0.000208998	0.0969996	0.385018	0.0326787	4.83672e-32	0.000901498	0.000548193	0.100075	0.804475	16	-0.00017296	0.00197596	1.0009	0.999827	1.00198	1.001(1,1.002)	0.718081
	cg07250222	10	FGFR2	123358317	rs1649155	10	123360914	G	C	0.0854871	0.00061128	0.000359902	0.089	-0.347661	0.0529837	5.32143e-11	-0.00175826	0.00106933	0.10012	0.401071	10	-0.00385415	0.000337627	0.998243	0.996153	1.00034	0.998(0.996,1)	0.718081
	cg12499119	20	MAFB	39318518	rs76854686	20	39319840	T	G	0.141153	0.000485577	0.000288284	0.0920005	0.333192	0.0442529	5.10248e-14	0.00145735	0.000886605	0.10023	0.808083	20	-0.000280396	0.0031951	1.00146	0.99972	1.0032	1.001(1,1.003)	0.718081
	cg00242358	3	CSPG5	47619041	rs60322343	3	47609552	C	A	0.336978	0.000377162	0.000219049	0.0850002	-0.193222	0.0350115	3.41301e-08	-0.00195196	0.00118756	0.100243	0.0728413	12	-0.00427958	0.000375658	0.99805	0.99573	1.00038	0.998(0.996,1)	0.718081
	cg11617938	6	HLA-F	29692281	rs2471863	6	29899627	T	C	0.419483	0.000377736	0.000222532	0.0899995	0.217242	0.0333439	7.25936e-11	0.00173878	0.00105855	0.100463	0.0861594	9	-0.000335978	0.00381354	1.00174	0.999664	1.00382	1.002(1,1.004)	0.718956
	cg15931894	2	CRIM1	36610980	rs75826280	2	36611103	T	C	0.294235	0.000382574	0.000228315	0.0940005	0.278687	0.0338917	1.98692e-16	0.00137277	0.000836089	0.100611	0.872555	20	-0.000265964	0.0030115	1.00137	0.999734	1.00302	1.001(1,1.003)	0.719311
	cg09152259	2	PROC	128156114	rs35708549	2	128148764	C	T	0.228628	0.000406532	0.000247494	0.1	1.10182	0.0312746	6.82384e-272	0.000368964	0.000224867	0.100837	0.573229	20	-7.17753e-05	0.000809703	1.00037	0.999928	1.00081	1(1,1.001)	0.719605
	cg04941246	3	WNT5A	55518131	rs77344209	3	55515277	T	C	0.222664	0.000403787	0.00024085	0.0940005	-0.29327	0.0367184	1.38253e-15	-0.00137684	0.000839154	0.100849	0.896317	19	-0.00302158	0.000267902	0.998624	0.996983	1.00027	0.999(0.997,1)	0.719605
	cg09922452	16	SSTR5	1116106	rs213655	16	1113747	G	A	0.475149	-0.000353673	0.000209885	0.0920005	-0.230607	0.0325139	1.31645e-12	0.00153366	0.000935476	0.101121	0.894711	15	-0.000299873	0.00336719	1.00153	0.9997	1.00337	1.002(1,1.003)	0.72002
	cg13947929	17	CRHR1	43863356	rs12944712	17	43871147	A	G	0.468191	0.000353209	0.000207782	0.089	-0.206008	0.0332718	5.95333e-10	-0.00171454	0.00104593	0.101162	0.107849	8	-0.00376456	0.000335483	0.998287	0.996243	1.00034	0.998(0.996,1)	0.72002
	cg15825970	19	IFI30	18284232	rs273265	19	18284336	G	A	0.243539	-0.000415353	0.000250658	0.0980009	-0.42249	0.0383408	3.08383e-28	0.000983107	0.000599958	0.101291	0.0850154	20	-0.000192811	0.00215902	1.00098	0.999807	1.00216	1.001(1,1.002)	0.72002
	cg00900444	6	LTB	31548291	rs2071590	6	31539768	A	G	0.363817	0.000368971	0.000215956	0.0879995	-0.196816	0.034046	7.43087e-09	-0.0018747	0.00114417	0.101321	0.0465962	6	-0.00411727	0.000367873	0.998127	0.995891	1.00037	0.998(0.996,1)	0.72002
	cg25765619	20	MAFB	39318100	rs76854686	20	39319840	T	G	0.141153	0.000485577	0.000288284	0.0920005	0.307441	0.0436836	1.95153e-12	0.00157942	0.000964169	0.101399	0.827329	20	-0.000310351	0.00346919	1.00158	0.99969	1.00348	1.002(1,1.003)	0.72002
	cg20151221	11	IFITM3	325030	rs9666761	11	330061	A	G	0.341948	0.00037109	0.00022278	0.0959997	0.309079	0.0348282	7.03198e-19	0.00120063	0.000733374	0.101602	0.556581	7	-0.000236783	0.00263804	1.0012	0.999763	1.00264	1.001(1,1.003)	0.720155
	cg24725079	7	PLXNA4	132262675	rs10954384	7	132264224	G	A	0.508946	-0.000342733	0.000207806	0.0990011	-0.421257	0.0312624	2.19916e-41	0.000813596	0.000496981	0.101615	0.989442	20	-0.000160487	0.00178768	1.00081	0.99984	1.00179	1.001(1,1.002)	0.720155
	cg02281167	6	TRIM15	30140113	rs2471863	6	29899627	T	C	0.419483	0.000377736	0.000222532	0.0899995	-0.20183	0.0329849	9.42487e-10	-0.00187156	0.00114421	0.101908	0.0146615	10	-0.00411421	0.000371092	0.99813	0.995894	1.00037	0.998(0.996,1)	0.721536
	cg18397975	5	AMACR	33997484	rs253201	5	34013260	C	G	0.141153	0.000491542	0.000294746	0.0949992	-0.366264	0.0450987	4.60881e-16	-0.00134204	0.000821528	0.102344	0.353906	9	-0.00295223	0.000268155	0.998659	0.997052	1.00027	0.999(0.997,1)	0.723289
	cg08722122	8	FGFR1	38326574	rs75923541	8	38327927	A	G	0.128231	0.000533709	0.00032077	0.0959997	0.455416	0.0531235	1.01013e-17	0.00117192	0.000717488	0.102394	0.174751	7	-0.000234356	0.0025782	1.00117	0.999766	1.00258	1.001(1,1.003)	0.723289
	cg12534777	6	RIPK1	3064469	rs9328140	6	3064983	G	A	0.159046	-0.000491799	0.000292911	0.0929994	0.318215	0.0452618	2.05724e-12	-0.00154549	0.000946366	0.102452	0.998329	9	-0.00340037	0.000309387	0.998456	0.996605	1.00031	0.998(0.997,1)	0.723289
	cg07533630	19	IFI30	18284235	rs273265	19	18284336	G	A	0.243539	-0.000415353	0.000250658	0.0980009	-0.36316	0.0389808	1.20381e-20	0.00114372	0.000701046	0.102796	0.0696273	12	-0.00023033	0.00251777	1.00114	0.99977	1.00252	1.001(1,1.003)	0.725021
	cg11491002	8	UBE2V2	49044542	rs10105954	8	49068956	T	C	0.0854871	0.000564998	0.000339234	0.0959997	0.447784	0.0556331	8.35559e-16	0.00126176	0.000773633	0.102899	0.402654	12	-0.000254561	0.00277808	1.00126	0.999745	1.00278	1.001(1,1.003)	0.725045
	cg17713910	10	PARD3	35055429	rs10827421	10	35059666	T	C	0.461233	-0.000341315	0.000207067	0.0990011	0.330676	0.0310292	1.61837e-26	-0.00103217	0.000633639	0.103321	0.20436	20	-0.0022741	0.000209762	0.998968	0.997728	1.00021	0.999(0.998,1)	0.727322
	cg21885309	8	UBE2V2	49055791	rs13251473	8	49057374	C	T	0.084493	0.000566333	0.000339333	0.0949992	0.392521	0.0534137	2.00143e-13	0.00144281	0.000886511	0.103628	0.353262	5	-0.000294752	0.00318037	1.00144	0.999705	1.00319	1.001(1,1.003)	0.728211
	cg07800524	19	FGF21	49259452	rs838133	19	49259529	A	G	0.425447	-0.000350794	0.000213572	0.1	0.385515	0.0322958	7.59175e-33	-0.000909936	0.000559211	0.103699	0.548101	20	-0.00200599	0.000186118	0.99909	0.997996	1.00019	0.999(0.998,1)	0.728211
	cg12371991	15	SMAD6	66937241	rs7177542	15	66938712	A	T	0.40159	-0.000338092	0.000207631	0.1	1.01938	0.0257185	0	-0.000331664	0.000203855	0.103746	0.182512	20	-0.00073122	6.78918e-05	0.999668	0.999269	1.00007	1(0.999,1)	0.728211
	cg06952412	19	LTBP4	41125850	rs2369006	19	41120083	T	A	0.323062	-0.000363716	0.000223629	0.1	1.16835	0.0252476	0	-0.000311307	0.000191524	0.104073	0.978616	20	-0.000686694	6.408e-05	0.999689	0.999314	1.00006	1(0.999,1)	0.729804
	cg05054683	16	SSTR5	1124349	rs17135158	16	1118064	T	C	0.311133	0.000361274	0.000221829	0.1	0.769207	0.0327385	4.53842e-122	0.000469671	0.000289079	0.104223	0.800049	20	-9.69238e-05	0.00103627	1.00047	0.999903	1.00104	1(1,1.001)	0.729986
	cg13549667	19	IFI30	18284397	rs273265	19	18284336	G	A	0.243539	-0.000415353	0.000250658	0.0980009	-0.320096	0.0389468	2.0554e-16	0.00129759	0.000798829	0.104298	0.0451959	11	-0.000268115	0.00286329	1.0013	0.999732	1.00287	1.001(1,1.003)	0.729986
	cg23456221	3	WNT5A	55518441	rs77344209	3	55515277	T	C	0.222664	0.000403787	0.00024085	0.0940005	-0.239685	0.0368497	7.80112e-11	-0.00168466	0.0010377	0.104494	0.795582	5	-0.00371855	0.000349232	0.998317	0.996288	1.00035	0.998(0.996,1)	0.730657
	cg03037856	2	DES	220280314	rs12617990	2	220279487	C	T	0.343936	0.000365729	0.000221944	0.0990011	-0.325049	0.0349564	1.42162e-20	-0.00112515	0.00069344	0.104683	0.591836	11	-0.00248429	0.000233992	0.998875	0.997519	1.00023	0.999(0.998,1)	0.731282
	cg17353733	9	DAB2IP	124313186	rs2777306	9	124315153	T	C	0.293241	0.000362928	0.000222147	0.1	-0.442526	0.0341191	1.80904e-38	-0.000820128	0.000505964	0.105035	0.36791	20	-0.00181182	0.000171561	0.99918	0.99819	1.00017	0.999(0.998,1)	0.733003
	cg16155702	19	FGF21	49260210	rs838133	19	49259529	A	G	0.425447	-0.000350794	0.000213572	0.1	-0.326726	0.0329121	3.1696e-23	0.00107366	0.00066256	0.10513	0.788468	20	-0.000224958	0.00237228	1.00107	0.999775	1.00238	1.001(1,1.002)	0.733003
	cg00232453	6	EHMT2	31864574	rs2844458	6	31851469	A	C	0.346918	0.000363779	0.000223424	0.1	-0.571391	0.0355143	3.04554e-58	-0.000636655	0.000393015	0.105248	0.19709	20	-0.00140696	0.000133654	0.999364	0.998594	1.00013	0.999(0.999,1)	0.733132
	cg20348746	2	CALCRL	188128809	rs28558777	2	188121367	G	T	0.470179	-0.000336045	0.000207182	0.1	-0.822293	0.0287985	2.55412e-179	0.000408668	0.000252363	0.105368	0.929445	20	-8.59635e-05	0.000903299	1.00041	0.999914	1.0009	1(1,1.001)	0.733268
	cg01628053	10	FGFR2	123368732	rs17102387	10	123416578	C	G	0.102386	-0.000617735	0.000372442	0.0969996	-0.411546	0.0562127	2.45722e-13	0.00150101	0.000927916	0.105746	0.0880449	5	-0.000317705	0.00331973	1.0015	0.999682	1.00333	1.002(1,1.003)	0.733657
	cg11731606	1	TIE1	43770899	rs3120047	1	43764084	G	C	0.380716	-0.000360217	0.00021359	0.0920005	-0.193875	0.0339824	1.16234e-08	0.00185799	0.00114882	0.105813	0.318043	8	-0.000393697	0.00410968	1.00186	0.999606	1.00412	1.002(1,1.004)	0.733657
	cg06244417	9	FCN1	137809628	rs4358867	9	137769065	T	C	0.424453	-0.000348187	0.000209746	0.0969996	-0.240202	0.0336459	9.39374e-13	0.00144956	0.000896503	0.105899	0.115321	15	-0.000307586	0.00320671	1.00145	0.999692	1.00321	1.001(1,1.003)	0.733657
	cg01262865	16	BCAR1	75282094	rs11645191	16	75274980	A	G	0.316103	0.000362109	0.000220386	0.1	0.314304	0.0345602	9.51166e-20	0.0011521	0.000712539	0.105902	0.813644	20	-0.000244476	0.00254868	1.00115	0.999756	1.00255	1.001(1,1.003)	0.733657
	cg13047196	1	C8B	57420485	rs1754525	1	57448474	T	C	0.173956	-0.000436473	0.000261704	0.0949992	-0.266626	0.0404805	4.50218e-11	0.00163702	0.00101252	0.105925	0.1983	5	-0.000347519	0.00362156	1.00164	0.999653	1.00363	1.002(1,1.004)	0.733657
	cg18676033	6	HLA-F	29691815	rs2735059	6	29695854	A	G	0.481113	0.000348012	0.000208338	0.0949992	0.190963	0.0302941	2.90726e-10	0.00182241	0.00112864	0.106378	0.000718717	10	-0.000389724	0.00403454	1.00182	0.99961	1.00404	1.002(1,1.004)	0.735381
	cg03531100	19	FGF21	49260119	rs838133	19	49259529	A	G	0.425447	-0.000350794	0.000213572	0.1	0.282829	0.032438	2.80496e-18	-0.0012403	0.00076841	0.106502	0.683482	17	-0.00274638	0.000265784	0.99876	0.997257	1.00027	0.999(0.997,1)	0.735381
	cg04010446	6	PARK2	162311879	rs9365339	6	162312262	A	G	0.342942	-0.000362797	0.000222665	0.1	0.398459	0.0342887	3.23487e-31	-0.0009105	0.000564281	0.106624	0.724799	14	-0.00201649	0.000195491	0.99909	0.997986	1.0002	0.999(0.998,1)	0.735381
	cg05517572	19	STAP2	4338769	rs58169740	19	4335513	G	T	0.287276	-0.000365564	0.000226296	0.11	-0.918954	0.0304799	1.08866e-199	0.000397804	0.000246607	0.106721	0.509625	20	-8.55457e-05	0.000881154	1.0004	0.999914	1.00088	1(1,1.001)	0.735381
	cg21083467	6	RIPK1	3077041	rs4959774	6	3076336	G	A	0.134195	-0.000583542	0.000346005	0.0920005	-0.31077	0.0562696	3.33491e-08	0.00187773	0.00116413	0.106748			-0.000403965	0.00415942	1.00188	0.999596	1.00417	1.002(1,1.004)	0.735381
	cg01998785	16	LPCAT2	55542709	rs9922534	16	55542679	C	T	0.469185	-0.000348505	0.000207668	0.0929994	0.18903	0.032446	5.67773e-09	-0.00184365	0.00114327	0.106828	0.731856	11	-0.00408446	0.000397159	0.998158	0.995924	1.0004	0.998(0.996,1)	0.735381
	cg04839131	7	KCNH2	150644715	rs2968863	7	150623137	T	C	0.256461	-0.000391597	0.000239073	0.1	0.32342	0.035317	5.30519e-20	-0.0012108	0.000750934	0.106877	0.0781291	20	-0.00268263	0.000261031	0.99879	0.997321	1.00026	0.999(0.997,1)	0.735381
	cg15617545	11	SERPING1	57365018	rs10750866	11	57404779	G	A	0.269384	-0.00038986	0.000233378	0.0949992	-0.22386	0.0368571	1.24977e-09	0.00174153	0.00108123	0.107246	0.893347	11	-0.000377681	0.00386074	1.00174	0.999622	1.00387	1.002(1,1.004)	0.737225
	cg00566331	1	TNFRSF1B	12218613	rs1148460	1	12216488	A	C	0.483101	0.000334385	0.000207506	0.11	1.02431	0.026237	0	0.000326449	0.000202754	0.107381	0.136296	20	-7.09488e-05	0.000723847	1.00033	0.999929	1.00072	1(1,1.001)	0.737465
	cg17402325	7	KCNH2	150644866	rs113843864	7	150618509	A	G	0.257455	-0.000389669	0.000239204	0.1	0.360642	0.0360382	1.41676e-23	-0.00108049	0.000672003	0.107866	0.085447	20	-0.00239762	0.000236636	0.99892	0.997605	1.00024	0.999(0.998,1)	0.7401
	cg08493265	3	MUC4	195539297	rs842457	3	195537400	A	G	0.374751	-0.000343104	0.000210882	0.1	0.331353	0.0319938	3.89846e-25	-0.00103546	0.000644232	0.107992	0.228691	20	-0.00229815	0.000227235	0.998965	0.997704	1.00023	0.999(0.998,1)	0.740273
	cg21737698	7	KCNH2	150644554	rs2968863	7	150623137	T	C	0.256461	-0.000391597	0.000239073	0.1	0.285074	0.0353698	7.64154e-16	-0.00137367	0.000855778	0.108457	0.0473008	20	-0.00305099	0.000303655	0.998627	0.996954	1.0003	0.999(0.997,1)	0.741342
	cg09407967	6	NCR2	41375649	rs9394789	6	41382620	T	C	0.400596	-0.000348766	0.000210634	0.0980009	0.224223	0.0344944	8.01705e-11	-0.00155544	0.000969393	0.108592	0.189052	8	-0.00345545	0.00034457	0.998446	0.996551	1.00034	0.998(0.997,1)	0.741342
	cg11624309	19	CD79A	42381214	rs7258163	19	42369393	A	G	0.538767	0.000345095	0.00020657	0.0949992	0.186929	0.0327491	1.14365e-08	0.00184613	0.00115143	0.108861			-0.000410673	0.00410293	1.00185	0.999589	1.00411	1.002(1,1.004)	0.741342
	cg21128951	6	UNC5CL	40996213	rs736795	6	40998141	A	G	0.203777	-0.000388145	0.000241602	0.11	0.886489	0.0350873	7.70952e-141	-0.000437845	0.000273089	0.108866	0.989144	20	-0.000973099	9.74094e-05	0.999562	0.999027	1.0001	1(0.999,1)	0.741342
	cg23813257	16	IL32	3115286	rs12448657	16	3114081	A	C	0.352883	-0.000349351	0.000216024	0.11	0.397605	0.0328617	1.06462e-33	-0.000878638	0.000548145	0.10895	0.0581619	20	-0.001953	0.000195726	0.999122	0.998049	1.0002	0.999(0.998,1)	0.741342
	cg10596925	17	MAP2K4	11923892	rs3764432	17	11910224	C	A	0.257455	0.000382193	0.000234643	0.1	-0.328527	0.0365957	2.77724e-19	-0.00116335	0.000725889	0.109009	0.475594	10	-0.00258609	0.000259392	0.998837	0.997417	1.00026	0.999(0.997,1)	0.741342
	cg08483560	1	PRDX1	45981424	rs12037411	1	45853539	T	C	0.240557	-0.000393695	0.000238639	0.0990011	0.245607	0.0364302	1.56372e-11	-0.00160295	0.0010003	0.109051	0.237544	11	-0.00356354	0.000357638	0.998398	0.996443	1.00036	0.998(0.996,1)	0.741342
	cg19997245	15	NMB	85200399	rs748455	15	85149575	C	T	0.290258	-0.000376072	0.000226701	0.0969996	-0.217679	0.0352337	6.48559e-10	0.00172764	0.00107834	0.109125	0.985881	19	-0.000385906	0.00384119	1.00173	0.999614	1.00385	1.002(1,1.004)	0.741342
	cg27220062	15	RASGRP1	38848671	rs8032939	15	38834033	C	T	0.241551	-0.000389567	0.000239506	0.1	-0.347337	0.0374385	1.73425e-20	0.00112158	0.000700067	0.109132	0.362615	20	-0.000250551	0.00249371	1.00112	0.999749	1.0025	1.001(1,1.002)	0.741342
	cg00471190	16	IL32	3115809	rs12448657	16	3114081	A	C	0.352883	-0.000349351	0.000216024	0.11	0.384558	0.0332651	6.53893e-31	-0.000908448	0.000567216	0.109246	0.0979851	20	-0.00202019	0.000203295	0.999092	0.997982	1.0002	0.999(0.998,1)	0.741342
	cg05950570	7	PLXNA4	132261418	rs890406	7	132254110	A	G	0.423459	-0.0003434	0.000209851	0.1	0.247867	0.0317849	6.27642e-15	-0.00138542	0.000865067	0.109262	0.987017	20	-0.00308095	0.000310111	0.998616	0.996924	1.00031	0.999(0.997,1)	0.741342
	cg09500443	5	SCGB3A1	180018465	rs368686	5	180016644	G	A	0.305169	0.000358095	0.000218191	0.1	-0.249588	0.0347116	6.46348e-13	-0.00143474	0.000896688	0.109588	0.929955	8	-0.00319225	0.000322768	0.998566	0.996813	1.00032	0.999(0.997,1)	0.741497
	cg10256708	19	PIK3R2	18262564	rs1566029	19	18258512	T	C	0.49006	0.000345426	0.000207414	0.0959997	0.187715	0.0326112	8.60543e-09	0.00184016	0.00115026	0.109647	0.634558	10	-0.00041435	0.00409467	1.00184	0.999586	1.0041	1.002(1,1.004)	0.741497
	cg00438740	2	INPP5D	233924930	rs34779565	2	233908324	A	G	0.432406	-0.000343819	0.000211152	0.1	0.272935	0.031874	1.10019e-17	-0.00125971	0.000787498	0.109679	0.665873	14	-0.00280321	0.000283786	0.998741	0.997201	1.00028	0.999(0.997,1)	0.741497
	cg24722577	5	F2R	76034887	rs250737	5	76033302	T	A	0.214712	0.000389019	0.000243046	0.11	1.24574	0.0276689	0	0.000312279	0.000195225	0.10969	0.661762	20	-7.0362e-05	0.00069492	1.00031	0.99993	1.0007	1(1,1.001)	0.741497
	cg26209005	7	PLXNA4	132262526	rs10954384	7	132264224	G	A	0.508946	-0.000342733	0.000207806	0.0990011	-0.207502	0.0317873	6.67296e-11	0.00165171	0.00103293	0.109811	0.987682	14	-0.000372833	0.00367625	1.00165	0.999627	1.00368	1.002(1,1.004)	0.741627
	cg13239848	1	TNFRSF1B	12213514	rs1148460	1	12216488	A	C	0.483101	0.000334385	0.000207506	0.11	-0.400636	0.0322868	2.3459e-35	-0.000834635	0.000522291	0.110037	0.202003	18	-0.00185833	0.000189055	0.999166	0.998143	1.00019	0.999(0.998,1)	0.741785
	cg21064451	22	LGALS1	38071534	rs62236669	22	38065337	C	T	0.400596	0.00033694	0.000208828	0.11	0.370122	0.032731	1.19792e-29	0.000910349	0.000569928	0.110198	0.778759	20	-0.00020671	0.00202741	1.00091	0.999793	1.00203	1.001(1,1.002)	0.741785
	cg19610519	11	FADD	70073031	rs661101	11	70073264	T	C	0.298211	0.000374147	0.000229468	0.1	-0.282105	0.0358064	3.31035e-15	-0.00132627	0.00083065	0.110341	0.878977	13	-0.00295434	0.000301804	0.998675	0.99705	1.0003	0.999(0.997,1)	0.741785
	cg24360651	19	PTGER1	14586317	rs78858120	19	14580638	C	T	0.082505	-0.000635969	0.000391167	0.1	0.525875	0.0621062	2.51044e-17	-0.00120935	0.000757428	0.110342	0.287378	10	-0.00269391	0.000275209	0.998791	0.99731	1.00028	0.999(0.997,1)	0.741785
	cg22669060	21	IFNGR2	34774882	rs2070390	21	34878450	T	A	0.234592	0.000398631	0.00024366	0.1	0.27918	0.0382319	2.82953e-13	0.00142786	0.000894406	0.110391	0.54522	20	-0.000325176	0.0031809	1.00143	0.999675	1.00319	1.001(1,1.003)	0.741785
	cg03949996	19	PTGER1	14586329	rs78858120	19	14580638	C	T	0.082505	-0.000635969	0.000391167	0.1	0.522863	0.0625547	6.35283e-17	-0.00121632	0.000762146	0.110508	0.39496	11	-0.00271013	0.000277486	0.998784	0.997294	1.00028	0.999(0.997,1)	0.741785
	cg08430325	6	MCHR2	100442489	rs66799848	6	100434283	G	T	0.219682	-0.000400435	0.00024483	0.1	0.279478	0.0384048	3.40919e-13	-0.0014328	0.000897879	0.110543	0.603741	7	-0.00319264	0.000327043	0.998568	0.996812	1.00033	0.999(0.997,1)	0.741785
	cg01174140	5	SCGB3A1	180018735	rs368686	5	180016644	G	A	0.305169	0.000358095	0.000218191	0.1	-0.236372	0.0350481	1.53854e-11	-0.00151496	0.000950022	0.110788	0.980201	12	-0.003377	0.000347083	0.998486	0.996629	1.00035	0.998(0.997,1)	0.742562
	cg16529007	14	DLK1	101178554	rs59488041	14	101180041	A	T	0.151093	-0.000489338	0.000302367	0.11	-0.416901	0.0449998	1.95994e-20	0.00117375	0.000736255	0.110887	0.935439	12	-0.00026931	0.00261681	1.00117	0.999731	1.00262	1.001(1,1.003)	0.742562
	cg19445684	5	FGF1	142077529	rs2879381	5	142079226	A	T	0.10338	-0.000609178	0.000376782	0.11	0.52382	0.056031	8.86928e-21	-0.00116295	0.000729974	0.111128	0.958502	7	-0.0025937	0.000267799	0.998838	0.99741	1.00027	0.999(0.997,1)	0.742562
	cg24419528	6	UNC5CL	40996055	rs736795	6	40998141	A	G	0.203777	-0.000388145	0.000241602	0.11	0.464256	0.037677	6.89536e-35	-0.000836058	0.000524811	0.111146	0.982887	20	-0.00186469	0.000192572	0.999164	0.998137	1.00019	0.999(0.998,1)	0.742562
	cg21967668	19	FGF21	49259265	rs838133	19	49259529	A	G	0.425447	-0.000350794	0.000213572	0.1	0.207762	0.0320622	9.17374e-11	-0.00168844	0.00106047	0.111349	0.718383	6	-0.00376696	0.000390081	0.998313	0.99624	1.00039	0.998(0.996,1)	0.742562
	cg14746276	5	GLRX	95171699	rs68044534	5	95174442	G	A	0.186879	-0.000407032	0.000253183	0.11	-0.43958	0.0391692	3.15908e-29	0.000925957	0.000581845	0.111517	0.377595	20	-0.000214459	0.00206637	1.00093	0.999786	1.00207	1.001(1,1.002)	0.742562
	cg27238079	10	ITGB1	33247273	rs11009175	10	33294775	A	G	0.127237	0.000491129	0.00030139	0.1	0.366442	0.0497485	1.75972e-13	0.00134026	0.000842363	0.111592	0.840502	20	-0.000310771	0.00299129	1.00134	0.999689	1.003	1.001(1,1.003)	0.742562
	cg25315235	1	MKNK1	47070765	rs4518838	1	47091149	T	C	0.265408	0.000408271	0.00024584	0.0969996	0.204468	0.0368828	2.96109e-08	0.00199675	0.00125513	0.111639	0.742608	7	-0.000463305	0.0044568	1.002	0.999537	1.00447	1.002(1,1.004)	0.742562
	cg10276948	8	PLEC	144986694	rs11136335	8	145003777	A	G	0.413519	0.000341943	0.000210998	0.11	0.273664	0.0328433	7.92135e-17	0.0012495	0.000785459	0.111657	0.0553874	20	-0.00029	0.002789	1.00125	0.99971	1.00279	1.001(1,1.003)	0.742562
	cg24815934	21	ITGB2	46332181	rs2838734	21	46329740	C	T	0.441352	-0.000342029	0.000209036	0.1	0.221802	0.0326551	1.10394e-11	-0.00154205	0.000969404	0.111673	0.164369	3	-0.00344208	0.000357982	0.998459	0.996564	1.00036	0.998(0.997,1)	0.742562
	cg07348809	3	GHRL	10333196	rs3755777	3	10333364	G	C	0.255467	-0.000396939	0.000242119	0.1	0.241645	0.0372725	8.98022e-11	-0.00164265	0.0010335	0.111968	0.817418	14	-0.00366831	0.00038301	0.998359	0.996338	1.00038	0.998(0.996,1)	0.743849
	cg19853760	22	LGALS1	38071677	rs9622675	22	38053665	T	G	0.40159	0.000334944	0.000208758	0.11	0.353779	0.0321529	3.69534e-28	0.000946761	0.000596321	0.112361	0.469119	20	-0.000222028	0.00211555	1.00095	0.999778	1.00212	1.001(1,1.002)	0.74578
	cg00239353	16	IL32	3115133	rs12448657	16	3114081	A	C	0.352883	-0.000349351	0.000216024	0.11	0.275518	0.0332975	1.29061e-16	-0.00126798	0.0007989	0.112477	0.0598914	20	-0.00283382	0.000297864	0.998733	0.99717	1.0003	0.999(0.997,1)	0.745874
	cg09557991	1	TNFRSF1B	12227927	rs1148460	1	12216488	A	C	0.483101	0.000334385	0.000207506	0.11	-0.300789	0.0333519	1.90432e-19	-0.00111169	0.000700798	0.112666	0.120987	14	-0.00248525	0.000261874	0.998889	0.997518	1.00026	0.999(0.998,1)	0.74645
	cg16585682	5	SCGB3A1	180017623	rs368686	5	180016644	G	A	0.305169	0.000358095	0.000218191	0.1	-0.212243	0.0345353	7.96232e-10	-0.00168719	0.00106405	0.112823	0.992674	11	-0.00377273	0.000398348	0.998314	0.996234	1.0004	0.998(0.996,1)	0.746812
	cg13703021	3	RAF1	12706165	rs6767174	3	12708514	G	A	0.333996	-0.00035666	0.00021964	0.1	0.259769	0.0355631	2.78383e-13	-0.00137299	0.000866162	0.112934	0.303823	17	-0.00307067	0.000324688	0.998628	0.996934	1.00032	0.999(0.997,1)	0.746875
	cg02370832	10	IFIT3	91093681	rs6586188	10	91109343	C	T	0.282306	-0.000386952	0.000235433	0.1	0.219082	0.0367732	2.55882e-09	-0.00176624	0.00111478	0.113105	0.934447	5	-0.00395121	0.000418729	0.998235	0.996057	1.00042	0.998(0.996,1)	0.74723
	cg20665259	7	KCNH2	150659402	rs3807376	7	150658199	C	T	0.21173	0.000417555	0.000254144	0.1	-0.235263	0.0394877	2.55519e-09	-0.00177484	0.00112058	0.113224	0.321917	11	-0.00397118	0.000421497	0.998227	0.996037	1.00042	0.998(0.996,1)	0.74723
	cg02788013	2	INPP5D	233924923	rs62194574	2	233923573	G	A	0.426441	-0.000335213	0.000211108	0.11	0.63857	0.0310588	6.25463e-94	-0.000524943	0.000331579	0.113385	0.770183	20	-0.00117484	0.000124952	0.999475	0.998826	1.00012	0.999(0.999,1)	0.74723
	cg26014409	1	CD1E	158324471	rs11264960	1	158319787	G	A	0.357853	-0.000350654	0.000215616	0.1	0.236961	0.0345454	6.91462e-12	-0.0014798	0.000935146	0.113553	0.273021	14	-0.00331269	0.000353086	0.998521	0.996693	1.00035	0.999(0.997,1)	0.74723
	cg12027899	11	CNTF	58385947	rs7928676	11	58188022	T	C	0.209742	-0.000413784	0.00025239	0.1	0.243917	0.0405735	1.83547e-09	-0.00169641	0.00107252	0.113718	0.267228	7	-0.00379855	0.000405729	0.998305	0.996209	1.00041	0.998(0.996,1)	0.74723
	cg13778567	6	HLA-DQA1	32609783	rs28366319	6	32561495	A	G	0.300199	0.000342837	0.000216713	0.11	1.09606	0.0248368	0	0.00031279	0.000197847	0.113885	0.961765	20	-7.49901e-05	0.00070057	1.00031	0.999925	1.0007	1(1,1.001)	0.74723
	cg04221461	1	AKT3	243877024	rs1379700	1	243909402	T	C	0.301193	-0.000367835	0.000228825	0.11	0.310066	0.0358908	5.66303e-18	-0.00118631	0.000750655	0.114022	0.594032	15	-0.00265759	0.000284974	0.998814	0.997346	1.00029	0.999(0.997,1)	0.74723
	cg26281621	7	PLXNA4	132262962	rs890406	7	132254110	A	G	0.423459	-0.0003434	0.000209851	0.1	-0.192044	0.0315464	1.14569e-09	0.00178813	0.00113151	0.114038	0.999155	17	-0.00042963	0.00400589	1.00179	0.99957	1.00401	1.002(1,1.004)	0.74723
	cg16997486	18	NFATC1	77182405	rs652730	18	77162525	G	A	0.0914513	-0.000571809	0.000348658	0.1	-0.332488	0.056491	3.96412e-09	0.00171979	0.00108858	0.114143	0.0654811	4	-0.000413827	0.00385341	1.00172	0.999586	1.00386	1.002(1,1.004)	0.74723
	cg21393163	1	TNFRSF1B	12217629	rs1148460	1	12216488	A	C	0.483101	0.000334385	0.000207506	0.11	-0.266493	0.0332776	1.16429e-15	-0.00125476	0.000794263	0.114157	0.208054	13	-0.00281152	0.000301995	0.998746	0.997192	1.0003	0.999(0.997,1)	0.74723
	cg00003965	3	RETNLB	108476878	rs6437795	3	108462703	T	C	0.291252	0.000364482	0.000227277	0.11	-0.318431	0.0357013	4.69161e-19	-0.00114462	0.000725185	0.114478	0.201548	20	-0.00256598	0.000276743	0.998856	0.997437	1.00028	0.999(0.997,1)	0.74723
	cg08090367	8	PLEC	145005311	rs6992333	8	144993377	G	A	0.432406	0.000330303	0.00020899	0.11	0.815438	0.0299634	4.37923e-163	0.000405062	0.000256724	0.114608	0.0401241	20	-9.8117e-05	0.000908241	1.00041	0.999902	1.00091	1(1,1.001)	0.74723
	cg19405177	8	PLEC	145001428	rs55895668	8	145001031	C	T	0.434394	0.000329278	0.000208635	0.11	1.19273	0.0210798	0	0.000276071	0.00017499	0.114649	0.0567552	20	-6.69094e-05	0.000619051	1.00028	0.999933	1.00062	1(1,1.001)	0.74723
	cg24891660	8	PLEC	145003653	rs55895668	8	145001031	C	T	0.434394	0.000329278	0.000208635	0.11	1.0671	0.0246346	0	0.000308573	0.000195646	0.114749	0.0436225	20	-7.48932e-05	0.000692039	1.00031	0.999925	1.00069	1(1,1.001)	0.74723
	cg21900799	8	PLEC	145004388	rs55895668	8	145001031	C	T	0.434394	0.000329278	0.000208635	0.11	0.972918	0.0267668	2.83232e-289	0.000338444	0.000214645	0.11485	0.0384431	20	-8.22602e-05	0.000759148	1.00034	0.999918	1.00076	1(1,1.001)	0.74723
	cg20784950	8	PLEC	145002522	rs55895668	8	145001031	C	T	0.434394	0.000329278	0.000208635	0.11	0.927474	0.0272225	2.04367e-254	0.000355027	0.000225191	0.114897	0.0497598	20	-8.63474e-05	0.000796401	1.00036	0.999914	1.0008	1(1,1.001)	0.74723
	cg22822867	8	PLEC	145004144	rs55895668	8	145001031	C	T	0.434394	0.000329278	0.000208635	0.11	0.92187	0.0281295	1.45864e-235	0.000357185	0.000226579	0.114929	0.0371469	20	-8.69098e-05	0.00080128	1.00036	0.999913	1.0008	1(1,1.001)	0.74723
	cg00594278	22	GRAP2	40296407	rs137950	22	40281695	T	C	0.195825	-0.000427719	0.00026658	0.11	-0.349743	0.0418612	6.55295e-17	0.00122295	0.000776145	0.115101	0.805763	17	-0.000298294	0.00274419	1.00122	0.999702	1.00275	1.001(1,1.003)	0.74723
	cg26069562	6	HLA-F	29691981	rs2076179	6	29691772	C	T	0.481113	0.000331233	0.00020933	0.11	0.524079	0.0308824	1.36518e-64	0.000632029	0.000401157	0.115138	8.5729e-06	20	-0.000154239	0.0014183	1.00063	0.999846	1.00142	1.001(1,1.001)	0.74723
	cg19350197	6	HLA-DOB	32782988	rs241436	6	32797876	G	A	0.491054	-0.00032807	0.000207424	0.11	-0.522544	0.0314537	5.59954e-62	0.000627832	0.000398745	0.115367	0.0558215	20	-0.000153708	0.00140937	1.00063	0.999846	1.00141	1.001(1,1.001)	0.74723
	cg23912231	6	HLA-F	29691408	rs1632447	6	29688886	C	A	0.197813	0.000424176	0.00026806	0.11	0.631057	0.040766	4.73614e-54	0.000672167	0.000426993	0.115444	4.87104e-05	11	-0.000164739	0.00150907	1.00067	0.999835	1.00151	1.001(1,1.002)	0.74723
	cg22298860	6	HLA-F	29690822	rs1362125	6	29691090	A	T	0.481113	0.000329579	0.000208315	0.11	0.488644	0.0311792	2.34635e-55	0.000674477	0.000428479	0.11546	0.00114413	16	-0.000165342	0.0015143	1.00067	0.999835	1.00152	1.001(1,1.002)	0.74723
	cg03176423	6	HLA-F	29698518	rs1611352	6	29685277	T	C	0.197813	0.00042734	0.000268046	0.11	-0.418108	0.0422734	4.5741e-23	-0.00102208	0.000649368	0.115496	5.76028e-05	6	-0.00229484	0.000250681	0.998978	0.997708	1.00025	0.999(0.998,1)	0.74723
	cg11606570	7	CFTR	117126698	rs213961	7	117224724	A	C	0.429423	0.000346435	0.000212755	0.1	0.2037	0.0332464	8.95629e-10	0.00170071	0.00108071	0.115557	0.0351963	15	-0.000417482	0.0038189	1.0017	0.999583	1.00383	1.002(1,1.004)	0.74723
	cg23279261	2	LHCGR	48927520	rs4953616	2	48941428	C	T	0.250497	-0.00036636	0.000230353	0.11	-0.37844	0.0349851	2.85418e-27	0.00096808	0.000615235	0.1156	0.322377	20	-0.000237781	0.00217394	1.00097	0.999762	1.00218	1.001(1,1.002)	0.74723
	cg26503877	11	ETS1	128391429	rs10893883	11	128374713	T	C	0.176938	-0.000426384	0.000267244	0.11	-0.381021	0.0402647	2.99474e-21	0.00111906	0.000711289	0.115654	0.407369	10	-0.000275066	0.00251319	1.00112	0.999725	1.00252	1.001(1,1.003)	0.74723
	cg07317366	5	SCGB3A1	180017846	rs368686	5	180016644	G	A	0.305169	0.000358095	0.000218191	0.1	-0.189559	0.0344864	3.87115e-08	-0.0018891	0.00120126	0.115812	0.92032	4	-0.00424357	0.00046537	0.998113	0.995765	1.00047	0.998(0.996,1)	0.74723
	cg04608004	1	PIK3CD	9781268	rs12735071	1	9781412	C	G	0.508946	-0.000338409	0.000207198	0.1	-0.192948	0.0332212	6.32333e-09	0.00175389	0.00111551	0.115886	0.232508	7	-0.00043251	0.00394029	1.00176	0.999568	1.00395	1.002(1,1.004)	0.74723
	cg22202929	8	ZFPM2	106437825	rs56703672	8	106437078	C	G	0.229622	-0.00040803	0.00025696	0.11	0.443559	0.0403098	3.66592e-28	-0.0009199	0.000585315	0.116036	0.15656	14	-0.00206712	0.000227317	0.999081	0.997935	1.00023	0.999(0.998,1)	0.74723
	cg19845209	14	DLK1	101200432	rs10136874	14	101202022	G	T	0.54672	-0.000334696	0.000207	0.11	-0.209263	0.0313039	2.31095e-11	0.0015994	0.00101771	0.11605			-0.000395312	0.00359411	1.0016	0.999605	1.0036	1.002(1,1.004)	0.74723
	cg02291532	15	THBS1	39874776	rs3850778	15	39597411	G	C	0.466203	-0.000333137	0.000207302	0.11	-0.236813	0.0319774	1.30518e-13	0.00140675	0.000895756	0.116307	0.0334785	20	-0.000348932	0.00316243	1.00141	0.999651	1.00317	1.001(1,1.003)	0.748231
	cg11588197	11	ETS1	128391494	rs10893883	11	128374713	T	C	0.176938	-0.000426384	0.000267244	0.11	-0.353538	0.0405321	2.72322e-18	0.00120605	0.000768455	0.116544	0.238141	16	-0.000300122	0.00271222	1.00121	0.9997	1.00272	1.001(1,1.003)	0.748515
	cg19092396	1	TNFRSF18	1143751	rs9660873	1	1131419	G	C	0.203777	0.000406045	0.00025428	0.11	0.329401	0.0388665	2.34694e-17	0.00123268	0.000785529	0.116594	0.101554	20	-0.000306957	0.00277232	1.00123	0.999693	1.00278	1.001(1,1.003)	0.748515
	cg05358170	6	HLA-F	29692399	rs2072895	6	29691857	G	C	0.481113	0.000336537	0.000208323	0.11	0.207965	0.0315746	4.50426e-11	0.00161824	0.00103141	0.116658	0.0490554	5	-0.000403324	0.0036398	1.00162	0.999597	1.00365	1.002(1,1.004)	0.748515
	cg21076424	7	VIPR2	159020356	rs1074708	7	159102498	T	C	0.378728	0.000345706	0.000214388	0.11	-0.226686	0.033758	1.88036e-11	-0.00152504	0.000972635	0.116893	0.849274	7	-0.0034314	0.000381325	0.998476	0.996574	1.00038	0.998(0.997,1)	0.748542
	cg18319381	1	TNFRSF18	1138931	rs9729550	1	1135242	C	A	0.251491	0.000373723	0.0002349	0.11	0.318363	0.0352846	1.83468e-19	0.00117389	0.00074922	0.117158	0.311532	17	-0.000294581	0.00264236	1.00117	0.999705	1.00265	1.001(1,1.003)	0.748542
	cg27082292	8	PLEC	145001361	rs6992333	8	144993377	G	A	0.432406	0.000330303	0.00020899	0.11	0.389824	0.0326702	8.05163e-33	0.000847313	0.000540796	0.117164	0.0158963	20	-0.000212647	0.00190727	1.00085	0.999787	1.00191	1.001(1,1.002)	0.748542
	cg02697654	16	IRF8	86117090	rs58292493	16	86089569	T	C	0.224652	0.000407237	0.000250903	0.1	0.23382	0.0390917	2.21328e-09	0.00174167	0.00111187	0.117246	0.347359	17	-0.000437595	0.00392094	1.00174	0.999563	1.00393	1.002(1,1.004)	0.748542
	cg24294041	19	STAP2	4329581	rs57631352	19	4338173	G	A	0.286282	-0.000355294	0.000226273	0.12	-0.68532	0.0332088	1.28514e-94	0.000518435	0.000331126	0.117425	0.568153	20	-0.000130572	0.00116744	1.00052	0.999869	1.00117	1.001(1,1.001)	0.748542
	cg00502254	1	TNFRSF8	12201600	rs1148460	1	12216488	A	C	0.483101	0.000334385	0.000207506	0.11	-0.217774	0.0329287	3.75358e-11	-0.00153547	0.000980728	0.117433	0.180659	7	-0.0034577	0.000386757	0.998466	0.996548	1.00039	0.998(0.997,1)	0.748542
	cg03024860	9	VAV2	136657884	rs35776936	9	136712815	G	C	0.137177	0.000448853	0.000283215	0.11	-0.441298	0.0442123	1.83951e-23	-0.00101712	0.000649817	0.117527	0.873477	20	-0.00229076	0.000256521	0.998983	0.997712	1.00026	0.999(0.998,1)	0.748542
	cg24865779	21	IFNGR2	34775042	rs71326956	21	34900282	T	C	0.269384	0.000384839	0.00024393	0.11	0.466371	0.0379975	1.25351e-34	0.000825178	0.000527342	0.117633	0.0463859	20	-0.000208412	0.00185877	1.00083	0.999792	1.00186	1.001(1,1.002)	0.748542
	cg13914636	1	TP73	3623102	rs3765743	1	3619109	T	C	0.466203	0.000331436	0.000209607	0.11	-0.349963	0.0326068	7.13729e-27	-0.00094706	0.000605406	0.117738	0.155391	20	-0.00213366	0.000239536	0.999053	0.997869	1.00024	0.999(0.998,1)	0.748542
	cg26369382	7	TFR2	100240341	rs2075672	7	100240296	A	G	0.378728	0.000336909	0.000213074	0.11	-0.353883	0.0331373	1.27244e-26	-0.000952035	0.000608667	0.117787	0.866719	20	-0.00214502	0.000240952	0.999048	0.997857	1.00024	0.999(0.998,1)	0.748542
	cg19297688	9	INSL4	5231360	rs10156618	9	4988048	C	G	0.354871	-0.000354746	0.000218244	0.1	-0.193305	0.0336269	9.00261e-09	0.00183516	0.00117328	0.117787	0.165796	5	-0.000464469	0.00413479	1.00184	0.999536	1.00414	1.002(1,1.004)	0.748542
	cg06793162	6	HLA-DRA	32452388	rs28366267	6	32559781	C	A	0.318091	0.000341515	0.000216682	0.12	0.393579	0.03318	1.86593e-32	0.000867717	0.000555381	0.118198	0.0184047	20	-0.00022083	0.00195626	1.00087	0.999779	1.00196	1.001(1,1.002)	0.749794
	cg14234406	8	PLEC	145028103	rs6558405	8	144991176	C	T	0.442346	0.000329843	0.000208955	0.11	0.351181	0.0325625	4.05994e-27	0.000939239	0.000601346	0.118313	0.037643	20	-0.000239399	0.00211788	1.00094	0.999761	1.00212	1.001(1,1.002)	0.749794
	cg01403058	10	FGF8	103530053	rs73344830	10	103816828	A	G	0.398608	-0.000339784	0.000209662	0.11	0.1886	0.0325857	7.1307e-09	-0.00180161	0.00115443	0.118617	0.386253	9	-0.00406429	0.000461073	0.9982	0.995944	1.00046	0.998(0.996,1)	0.749794
	cg26559804	11	ETS1	128391271	rs3924289	11	128367762	A	G	0.176938	-0.000420989	0.000266776	0.11	-0.42167	0.040526	2.35464e-25	0.000998385	0.0006399	0.118708	0.285353	12	-0.000255819	0.00225259	1.001	0.999744	1.00226	1.001(1,1.002)	0.749794
	cg12647471	12	DUSP16	12618750	rs10772561	12	12572548	C	T	0.366799	0.000340809	0.000212765	0.11	0.231319	0.0335984	5.78615e-12	0.00147333	0.000944356	0.118727	0.404303	20	-0.000377608	0.00332427	1.00147	0.999622	1.00333	1.001(1,1.003)	0.749794
	cg09135399	22	APOBEC3H	39493114	rs8135095	22	39509159	G	C	0.0775348	-0.000542939	0.000345562	0.12	0.612317	0.050486	7.46428e-34	-0.000886696	0.000569067	0.119196	0.634902	17	-0.00200207	0.000228675	0.999114	0.998	1.00023	0.999(0.998,1)	0.749794
	cg06452769	8	PLEC	145028093	rs6558405	8	144991176	C	T	0.442346	0.000329843	0.000208955	0.11	0.320064	0.03322	5.70761e-22	0.00103055	0.000661558	0.119289	0.0522382	20	-0.000266104	0.0023272	1.00103	0.999734	1.00233	1.001(1,1.002)	0.749794
	cg15622989	3	SENP2	185304698	rs4575929	3	185353135	A	G	0.323062	-0.00034248	0.000218159	0.12	-0.416368	0.0335693	2.50981e-35	0.000822542	0.000528137	0.119366	0.421384	20	-0.000212607	0.00185769	1.00082	0.999787	1.00186	1.001(1,1.002)	0.749794
	cg25920857	3	SEMA3F	50190575	rs1005678	3	50210289	G	C	0.410537	-0.000330127	0.000209258	0.11	-0.312307	0.0327833	1.62832e-21	0.00105706	0.000679165	0.119611	0.177998	20	-0.000274103	0.00238822	1.00106	0.999726	1.00239	1.001(1,1.002)	0.749794
	cg08161617	14	HSPA2	65006777	rs4313734	14	65005228	C	T	0.318091	0.000356249	0.000224162	0.11	0.269415	0.0351529	1.80091e-14	0.00132231	0.000849733	0.119674	0.847114	14	-0.000343167	0.00298779	1.00132	0.999657	1.00299	1.001(1,1.003)	0.749794
	cg14769373	6	UNC5CL	40998127	rs9369256	6	40998344	C	G	0.199801	-0.000379357	0.00024233	0.12	-0.522626	0.0372078	8.13535e-45	0.000725867	0.000466549	0.11975	0.929178	20	-0.000188569	0.0016403	1.00073	0.999811	1.00164	1.001(1,1.002)	0.749794
	cg08176812	4	F11	187204810	rs7687961	4	187122009	C	A	0.17992	0.000419539	0.000262337	0.11	0.274785	0.0410886	2.26823e-11	0.00152679	0.000981617	0.119855	0.0587235	19	-0.000397179	0.00345076	1.00153	0.999603	1.00346	1.002(1,1.003)	0.749794
	cg04661709	9	DAB2IP	124360264	rs7869336	9	124365213	T	G	0.361829	-0.000337801	0.000214968	0.12	0.359136	0.033257	3.48643e-27	-0.000940594	0.000604874	0.11994	0.523741	15	-0.00212615	0.000244959	0.99906	0.997876	1.00024	0.999(0.998,1)	0.749794
	cg20335959	17	ACTG1	79480594	rs57018358	17	79480875	A	G	0.22167	-0.000397165	0.000244968	0.1	0.210082	0.0382447	3.94946e-08	-0.00189052	0.00121579	0.119952	0.798141	6	-0.00427347	0.000492428	0.998111	0.995736	1.00049	0.998(0.996,1)	0.749794
	cg04002235	11	FLI1	128560443	rs695113	11	128562098	C	T	0.299205	-0.000351248	0.00022561	0.12	0.896672	0.0309225	7.09615e-185	-0.000391724	0.000251971	0.120031	0.0577675	13	-0.000885587	0.000102139	0.999608	0.999115	1.0001	1(0.999,1)	0.749794
	cg00420742	19	NLRP12	54313004	rs146117463	19	54329672	A	G	0.0894632	0.000543893	0.000341663	0.11	-0.378438	0.0524103	5.17266e-13	-0.00143721	0.000924504	0.120049	0.777391	3	-0.00324924	0.000374818	0.998564	0.996756	1.00037	0.999(0.997,1)	0.749794
	cg11380128	2	PRLH	238473800	rs4493201	2	238471480	G	A	0.161034	0.000409329	0.00025729	0.11	0.29596	0.0404794	2.64441e-13	0.00138306	0.000889683	0.120054	0.264568	15	-0.000360719	0.00312684	1.00138	0.999639	1.00313	1.001(1,1.003)	0.749794
	cg21342728	22	MCHR1	41075673	rs133070	22	41074773	G	A	0.39662	-0.00033932	0.000210848	0.11	-0.196726	0.0329005	2.23932e-09	0.00172484	0.00110993	0.120182	0.694018	7	-0.000450623	0.0039003	1.00173	0.999549	1.00391	1.002(1,1.004)	0.749794
	cg14177325	17	SCARF1	1541763	rs9889287	17	1535143	G	T	0.331014	-0.000348742	0.000217064	0.11	0.207067	0.0341386	1.31567e-09	-0.0016842	0.00108443	0.120406	0.607807	4	-0.00380968	0.000441283	0.998317	0.996198	1.00044	0.998(0.996,1)	0.749794
	cg01973695	11	FLI1	128560328	rs695113	11	128562098	C	T	0.299205	-0.000351248	0.00022561	0.12	0.676346	0.0334803	9.53617e-91	-0.000519332	0.000334561	0.120596	0.0529782	11	-0.00117507	0.000136408	0.999481	0.998826	1.00014	0.999(0.999,1)	0.749794
	cg19271190	6	LST1	31554946	rs116812356	6	31327669	C	T	0.101392	0.000607917	0.000377517	0.11	0.366889	0.0628943	5.43015e-09	0.00165695	0.00106745	0.120603			-0.000435252	0.00374915	1.00166	0.999565	1.00376	1.002(1,1.004)	0.749794
	cg11886358	11	FLI1	128561007	rs695113	11	128562098	C	T	0.299205	-0.000351248	0.00022561	0.12	0.661665	0.0334437	4.05201e-87	-0.000530855	0.000342027	0.120642	0.0633439	13	-0.00120123	0.000139518	0.999469	0.998799	1.00014	0.999(0.999,1)	0.749794
	cg25631746	19	STAP2	4342589	rs57631352	19	4338173	G	A	0.286282	-0.000355294	0.000226273	0.12	0.357894	0.0350498	1.76979e-24	-0.000992735	0.000639666	0.120672	0.625618	20	-0.00224648	0.00026101	0.999008	0.997756	1.00026	0.999(0.998,1)	0.749794
	cg02331025	5	GDNF	37835965	rs2910705	5	37822245	C	T	0.0775348	0.000580123	0.000361859	0.11	-0.370468	0.059899	6.21516e-10	-0.00156592	0.00100904	0.120689	0.962622	5	-0.00354364	0.000411798	0.998435	0.996463	1.00041	0.998(0.996,1)	0.749794
	cg15595495	6	HLA-G	29798726	rs1632956	6	29689164	A	T	0.197813	0.000423573	0.000268048	0.11	0.336609	0.0409886	2.17078e-16	0.00125835	0.000810927	0.120723	0.000182566	6	-0.000331067	0.00284777	1.00126	0.999669	1.00285	1.001(1,1.003)	0.749794
	cg02260430	5	CAMK2A	149673232	rs10068882	5	149665484	C	T	0.12326	0.000555527	0.000353865	0.12	0.545601	0.0538684	4.13302e-24	0.00101819	0.000656323	0.120816			-0.000268203	0.00230458	1.00102	0.999732	1.00231	1.001(1,1.002)	0.749794
	cg16795830	6	LST1	31554199	rs116812356	6	31327669	C	T	0.101392	0.000607917	0.000377517	0.11	0.355914	0.0620099	9.48846e-09	0.00170804	0.00110165	0.121036	0.951095	3	-0.000451194	0.00386727	1.00171	0.999549	1.00387	1.002(1,1.004)	0.749794
	cg19413397	1	TNFRSF18	1139061	rs9729550	1	1135242	C	A	0.251491	0.000373723	0.0002349	0.11	0.237276	0.034711	8.15695e-12	0.00157506	0.00101645	0.121245	0.434188	8	-0.000417182	0.0035673	1.00158	0.999583	1.00357	1.002(1,1.004)	0.749794
	cg22861316	5	FABP6	159656660	rs6861931	5	159635956	T	C	0.101392	-0.000558515	0.000346716	0.11	-0.300229	0.0529602	1.4367e-08	0.0018603	0.00120056	0.121255	0.984662	3	-0.000492798	0.0042134	1.00186	0.999507	1.00422	1.002(1,1.004)	0.749794
	cg00852565	19	STAP2	4326524	rs57631352	19	4338173	G	A	0.286282	-0.000355294	0.000226273	0.12	0.333681	0.0349984	1.51059e-21	-0.00106477	0.000687247	0.121302	0.393515	20	-0.00241177	0.000282234	0.998936	0.997591	1.00028	0.999(0.998,1)	0.749794
	cg08641445	16	SSTR5	1080637	rs513000	16	1092871	T	C	0.0864811	-0.00056209	0.00035898	0.12	-0.597593	0.0569908	1.00422e-25	0.00094059	0.00060737	0.121471	0.776492	20	-0.000249855	0.00213104	1.00094	0.99975	1.00213	1.001(1,1.002)	0.749794
	cg04757492	8	PLEC	145003862	rs7833924	8	144996029	G	A	0.435388	0.000323548	0.000208646	0.12	0.852415	0.0291093	1.69473e-188	0.000379566	0.000245113	0.121494	0.026548	20	-0.000100855	0.000859987	1.00038	0.999899	1.00086	1(1,1.001)	0.749794
	cg27244482	5	CAMK2A	149669488	rs10068882	5	149665484	C	T	0.12326	0.000555527	0.000353865	0.12	-0.50979	0.0544727	8.07779e-21	-0.00108972	0.000703837	0.121562			-0.00246924	0.000289801	0.998911	0.997534	1.00029	0.999(0.998,1)	0.749794
	cg22576236	4	SPON2	1166933	rs1250092	4	1210654	G	A	0.419483	0.000332589	0.000211168	0.12	-0.277377	0.0332014	6.57822e-17	-0.00119905	0.000774714	0.121687	0.953039	20	-0.00271749	0.000319389	0.998802	0.997286	1.00032	0.999(0.997,1)	0.749794
	cg19296671	11	FLI1	128562297	rs695113	11	128562098	C	T	0.299205	-0.000351248	0.00022561	0.12	-0.493829	0.0348738	1.6097e-45	0.000711275	0.000459612	0.121729	0.334399	8	-0.000189565	0.00161211	1.00071	0.99981	1.00161	1.001(1,1.002)	0.749794
	cg13782615	11	STIM1	4079556	rs2959068	11	4077048	T	A	0.455268	0.000325356	0.000208738	0.12	-0.423042	0.0327088	2.90949e-38	-0.000769087	0.000496992	0.121746	0.737626	20	-0.00174319	0.000205017	0.999231	0.998258	1.00021	0.999(0.998,1)	0.749794
	cg22205276	18	TNFRSF11A	60052372	rs6567266	18	59994633	T	C	0.166004	-0.000426754	0.000269107	0.11	-0.297789	0.0423467	2.03355e-12	0.00143308	0.000926377	0.121871	0.357245	4	-0.000382619	0.00324878	1.00143	0.999617	1.00325	1.001(1,1.003)	0.749794
	cg21213111	9	NUP214	134000493	rs9328549	9	134000818	G	A	0.251491	0.000370912	0.000239154	0.12	0.72861	0.0343989	1.4235e-99	0.000509068	0.000329112	0.121913	0.987394	20	-0.000135992	0.00115413	1.00051	0.999864	1.00115	1.001(1,1.001)	0.749794
	cg17191558	8	PLEC	144992837	rs7833924	8	144996029	G	A	0.435388	0.000323548	0.000208646	0.12	0.644261	0.031298	3.76346e-94	0.0005022	0.000324771	0.122027	0.0157126	20	-0.000134351	0.00113875	1.0005	0.999866	1.00114	1.001(1,1.001)	0.749794
	cg04525476	5	DUSP1	172198714	rs75467304	5	172192629	T	C	0.222664	0.000377056	0.000237267	0.11	0.240842	0.0364218	3.77678e-11	0.00156557	0.00101321	0.122305	0.18369	8	-0.000420322	0.00355146	1.00157	0.99958	1.00356	1.002(1,1.004)	0.749794
	cg17848348	19	ILF3	10766748	rs4435370	19	10774623	G	A	0.370775	0.000338748	0.000218684	0.12	0.690571	0.0327557	1.15149e-98	0.000490533	0.000317525	0.122379	0.899382	20	-0.000131816	0.00111288	1.00049	0.999868	1.00111	1(1,1.001)	0.749794
	cg17476271	11	FLI1	128562408	rs695113	11	128562098	C	T	0.299205	-0.000351248	0.00022561	0.12	-0.413482	0.0348029	1.4914e-32	0.000849488	0.000550299	0.122665	0.397122	8	-0.000229098	0.00192807	1.00085	0.999771	1.00193	1.001(1,1.002)	0.749794
	cg03352169	15	SMAD3	67426538	rs10163156	15	67503637	A	G	0.422465	0.000327122	0.000207886	0.12	-0.256515	0.032455	2.70705e-15	-0.00127525	0.00082633	0.122764	0.644111	20	-0.00289486	0.000344357	0.998726	0.997109	1.00034	0.999(0.997,1)	0.749794
	cg22258045	8	PLEC	145002534	rs7833924	8	144996029	G	A	0.435388	0.000323548	0.000208646	0.12	0.472248	0.0313986	3.98903e-51	0.000685123	0.000444157	0.122946	0.0674058	20	-0.000185425	0.00155567	1.00069	0.999815	1.00156	1.001(1,1.002)	0.749794
	cg17678719	6	HLA-A	29910273	rs2076179	6	29691772	C	T	0.481113	0.000331233	0.00020933	0.11	0.214685	0.0311843	5.80305e-12	0.00154288	0.00100048	0.12304	0.00159439	12	-0.000418061	0.00350382	1.00154	0.999582	1.00351	1.002(1,1.004)	0.749794
	cg05998486	7	KCNH2	150645092	rs6947240	7	150657209	A	G	0.258449	-0.000375668	0.000240778	0.12	0.352465	0.0351078	1.02182e-23	-0.00106583	0.000691326	0.123142	0.0814684	20	-0.00242083	0.000289169	0.998935	0.997582	1.00029	0.999(0.998,1)	0.749794
	cg00241432	13	ABCC4	95846842	rs9524822	13	95843575	C	T	0.164016	-0.000421282	0.000268661	0.12	-0.3416	0.040647	4.31264e-17	0.00123326	0.000800052	0.123201	0.757513	10	-0.000334842	0.00280136	1.00123	0.999665	1.00281	1.001(1,1.003)	0.749794
	cg24507266	8	PLEC	145027948	rs7014582	8	144990528	G	A	0.440358	0.000330349	0.000208989	0.11	0.230183	0.0334069	5.56809e-12	0.00143516	0.000931511	0.123395	0.17889	14	-0.000390602	0.00326092	1.00144	0.999609	1.00327	1.001(1,1.003)	0.749794
	cg15550113	20	OGFR	61440970	rs73157303	20	61460372	T	C	0.111332	0.00044182	0.000286175	0.12	-0.902212	0.0405092	6.93547e-110	-0.000489708	0.000317954	0.123515	0.682071	20	-0.0011129	0.000133482	0.99951	0.998888	1.00013	1(0.999,1)	0.749794
	cg15706223	1	TNFRSF18	1141934	rs9729550	1	1135242	C	A	0.251491	0.000373723	0.0002349	0.11	0.214641	0.0350323	8.958e-10	0.00174115	0.00113068	0.12358	0.559956	7	-0.000474983	0.00395728	1.00174	0.999525	1.00397	1.002(1,1.004)	0.749794
	cg15174248	5	CAMK2A	149669674	rs10068882	5	149665484	C	T	0.12326	0.000555527	0.000353865	0.12	-0.432692	0.0548455	3.03897e-15	-0.00128389	0.000833856	0.123634			-0.00291825	0.000350468	0.998717	0.997086	1.00035	0.999(0.997,1)	0.749794
	cg13928485	9	VAV2	136726359	rs10821526	9	136711565	C	T	0.187873	0.000399333	0.000249854	0.11	0.229325	0.0400869	1.06088e-08	0.00174134	0.00113124	0.123727	0.689173	12	-0.00047589	0.00395857	1.00174	0.999524	1.00397	1.002(1,1.004)	0.749794
	cg03519011	6	EDN1	12342070	rs9471517	6	12341753	C	T	0.163022	0.000448026	0.000288112	0.12	0.502575	0.0464324	2.65555e-27	0.000891461	0.000579158	0.123746	0.382835	15	-0.000243689	0.00202661	1.00089	0.999756	1.00203	1.001(1,1.002)	0.749794
	cg19443786	17	NOS2	26124907	rs28998802	17	26124908	A	G	0.159046	-0.000463546	0.000301017	0.12	-1.55246	0.032489	0	0.000298588	0.000193997	0.123772	0.456335	20	-8.16461e-05	0.000678822	1.0003	0.999918	1.00068	1(1,1.001)	0.749794
	cg10483275	5	CAMK2A	149669368	rs10068882	5	149665484	C	T	0.12326	0.000555527	0.000353865	0.12	-0.425505	0.0550859	1.12392e-14	-0.00130557	0.000848637	0.123943			-0.0029689	0.000357759	0.998695	0.997036	1.00036	0.999(0.997,1)	0.749794
	cg11274856	3	SENP2	185301563	rs4568175	3	185336392	T	C	0.244533	-0.000361776	0.000234924	0.12	0.959027	0.0328755	4.46224e-187	-0.000377232	0.000245302	0.12409	0.221524	20	-0.000858024	0.00010356	0.999623	0.999142	1.0001	1(0.999,1)	0.749794
	cg10237854	3	MUC4	195539463	rs2550256	3	195531729	C	T	0.377734	-0.000326529	0.000210128	0.12	0.345188	0.0324216	1.80332e-26	-0.000945945	0.000615185	0.124132	0.581693	20	-0.00215171	0.000259818	0.999055	0.997851	1.00026	0.999(0.998,1)	0.749794
	cg09289820	6	HLA-E	30421275	rs149798129	6	30398503	C	G	0.146123	-0.000425056	0.000276059	0.12	-1.10935	0.0381197	3.41146e-186	0.000383158	0.000249196	0.124152	0.00684089	19	-0.000105266	0.000871582	1.00038	0.999895	1.00087	1(1,1.001)	0.749794
	cg24807889	1	TNFRSF18	1135955	rs9729550	1	1135242	C	A	0.251491	0.000373723	0.0002349	0.11	0.210794	0.0353804	2.5546e-09	0.00177293	0.00115341	0.124262	0.796542	4	-0.000487754	0.00403361	1.00177	0.999512	1.00404	1.002(1,1.004)	0.749794
	cg11296767	6	SERPINB9	2894011	rs318488	6	2892835	C	T	0.462227	-0.000337767	0.000218406	0.12	-0.456852	0.0330994	2.4645e-43	0.000739336	0.000481059	0.12432	0.845423	20	-0.00020354	0.00168221	1.00074	0.999796	1.00168	1.001(1,1.002)	0.749794
	cg06324909	16	IGH	33574151	rs12599106	16	34498025	T	A	0.497018	0.000327684	0.000207083	0.11	-0.210986	0.0327721	1.21079e-10	-0.00155311	0.00101071	0.12438	0.646019	6	-0.0035341	0.000427882	0.998448	0.996472	1.00043	0.998(0.996,1)	0.749794
	cg04679849	6	HLA-E	30412351	rs149798129	6	30398503	C	G	0.146123	-0.000425056	0.000276059	0.12	-0.96367	0.0399182	9.24911e-129	0.00044108	0.000287048	0.12439	0.277116	14	-0.000121534	0.00100369	1.00044	0.999878	1.001	1(1,1.001)	0.749794
	cg21418707	1	TP73	3623605	rs3765743	1	3619109	T	C	0.466203	0.000331436	0.000209607	0.11	-0.206932	0.032225	1.34966e-10	-0.00160167	0.00104318	0.124695	0.427389	10	-0.0036463	0.000442963	0.9984	0.99636	1.00044	0.998(0.996,1)	0.749794
	cg15248972	4	RASGEF1B	82521413	rs10033652	4	82493067	C	T	0.425447	-0.000319796	0.000208186	0.12	-0.934432	0.0268113	3.94704e-266	0.000342236	0.00022301	0.124878	0.746637	20	-9.48636e-05	0.000779336	1.00034	0.999905	1.00078	1(1,1.001)	0.749794
	cg07531549	8	PLEC	145011406	rs7833924	8	144996029	G	A	0.435388	0.000323548	0.000208646	0.12	0.349521	0.0328582	1.99969e-26	0.00092569	0.000603258	0.124911	0.0424438	20	-0.000256696	0.00210808	1.00093	0.999743	1.00211	1.001(1,1.002)	0.749794
	cg01824410	6	HLA-E	30411934	rs149798129	6	30398503	C	G	0.146123	-0.000425056	0.000276059	0.12	-0.734217	0.0418382	6.05947e-69	0.000578924	0.000377435	0.12507	0.282521	14	-0.000160849	0.0013187	1.00058	0.999839	1.00132	1.001(1,1.001)	0.749794
	cg26954951	6	CCR6	167507568	rs239936	6	167411616	C	T	0.454274	0.00033314	0.000209883	0.11	-0.194141	0.0326239	2.66699e-09	-0.00171597	0.00111888	0.125116			-0.00390897	0.000477035	0.998286	0.996099	1.00048	0.998(0.996,1)	0.749794
	cg23848471	4	SPON2	1166905	rs1250092	4	1210654	G	A	0.419483	0.000332589	0.000211168	0.12	-0.227116	0.0341946	3.09741e-11	-0.0014644	0.000955564	0.125399	0.837851	20	-0.00333731	0.000408505	0.998537	0.996668	1.00041	0.999(0.997,1)	0.749794
	cg03833046	6	HLA-E	30411932	rs149798129	6	30398503	C	G	0.146123	-0.000425056	0.000276059	0.12	-0.637987	0.0421691	1.03888e-51	0.000666246	0.000434938	0.125568	0.295514	12	-0.000186232	0.00151872	1.00067	0.999814	1.00152	1.001(1,1.002)	0.749794
	cg01231543	16	CDH1	68741748	rs12597188	16	68814826	A	G	0.340954	0.000337561	0.000217305	0.12	-0.320534	0.0349355	4.51469e-20	-0.00105312	0.000687595	0.125621	0.238652	20	-0.00240081	0.000294566	0.998947	0.997602	1.00029	0.999(0.998,1)	0.749794
	cg17804850	18	TNFRSF11A	60052386	rs6567266	18	59994633	T	C	0.166004	-0.000426754	0.000269107	0.11	-0.247986	0.0424096	4.99315e-09	0.00172088	0.00112437	0.125886			-0.000482885	0.00392465	1.00172	0.999517	1.00393	1.002(1,1.004)	0.749794
	cg12044060	6	HLA-E	30421532	rs149798129	6	30398503	C	G	0.146123	-0.000425056	0.000276059	0.12	-0.590295	0.0421205	1.27181e-44	0.000720074	0.000470477	0.125888	0.734562	10	-0.000202061	0.00164221	1.00072	0.999798	1.00164	1.001(1,1.002)	0.749794
	cg14570838	11	FLI1	128562353	rs695113	11	128562098	C	T	0.299205	-0.000351248	0.00022561	0.12	-0.294949	0.0355751	1.1241e-16	0.00119088	0.000778281	0.125983	0.423471	8	-0.000334551	0.00271631	1.00119	0.999666	1.00272	1.001(1,1.003)	0.749794
	cg13188263	1	SLAMF6	160517539	rs6704124	1	160602248	T	C	0.359841	0.000344607	0.000219074	0.12	0.21778	0.0331376	4.96454e-11	0.00158236	0.00103436	0.126065	0.630276	11	-0.000444986	0.00360971	1.00158	0.999555	1.00362	1.002(1,1.004)	0.749794
	cg01804664	5	CAMK2A	149669414	rs10068882	5	149665484	C	T	0.12326	0.000555527	0.000353865	0.12	-0.374917	0.0550953	1.01129e-11	-0.00148173	0.00096864	0.12609			-0.00338026	0.000416804	0.998519	0.996625	1.00042	0.999(0.997,1)	0.749794
	cg03893692	5	CAMK2A	149669484	rs10068882	5	149665484	C	T	0.12326	0.000555527	0.000353865	0.12	-0.373201	0.0548605	1.02661e-11	-0.00148855	0.00097311	0.126096			-0.00339585	0.000418746	0.998513	0.99661	1.00042	0.999(0.997,1)	0.749794
	cg01218053	2	INPP5D	233940417	rs113088907	2	233942136	T	C	0.0695825	-0.00061125	0.000386569	0.11	0.355399	0.0591065	1.82277e-09	-0.0017199	0.00112469	0.126209	0.185523	6	-0.00392429	0.000484492	0.998282	0.996083	1.00048	0.998(0.996,1)	0.749794
	cg16459276	6	HLA-E	30433423	rs149798129	6	30398503	C	G	0.146123	-0.000425056	0.000276059	0.12	-0.558078	0.0432535	4.35685e-38	0.000761643	0.00049817	0.126294	0.0039227	18	-0.00021477	0.00173806	1.00076	0.999785	1.00174	1.001(1,1.002)	0.749794
	cg01205058	6	CCR6	167508191	rs239936	6	167411616	C	T	0.454274	0.00033314	0.000209883	0.11	-0.183601	0.0322775	1.28382e-08	-0.00181448	0.00118682	0.1263			-0.00414065	0.000511687	0.998187	0.995868	1.00051	0.998(0.996,1.001)	0.749794
	cg12834730	2	ATG16L1	234159346	rs12692250	2	234146047	G	T	0.39662	0.000331853	0.000212706	0.12	0.252392	0.0329953	2.0201e-14	0.00131483	0.000860111	0.126345	0.882617	20	-0.000370988	0.00300065	1.00132	0.999629	1.00301	1.001(1,1.003)	0.749794
	cg11491998	6	HLA-E	30419493	rs149798129	6	30398503	C	G	0.146123	-0.000425056	0.000276059	0.12	-0.53907	0.0428092	2.32566e-36	0.000788499	0.000515916	0.126427			-0.000222696	0.00179969	1.00079	0.999777	1.0018	1.001(1,1.002)	0.749794
	cg08884395	6	ESR1	152127887	rs76668415	6	152123971	G	A	0.111332	0.000543484	0.000345517	0.12	-0.335487	0.0519535	1.0648e-10	-0.00161999	0.00106001	0.126445	0.051594	9	-0.00369761	0.00045763	0.998381	0.996309	1.00046	0.998(0.996,1)	0.749794
	cg20336122	8	OPRK1	54165371	rs79820246	8	54118626	C	A	0.0745527	0.000536549	0.00034202	0.12	-0.358856	0.053159	1.47223e-11	-0.00149517	0.000978481	0.126501	0.843526	18	-0.00341299	0.000422653	0.998506	0.996593	1.00042	0.999(0.997,1)	0.749794
	cg07017214	6	HLA-E	30433749	rs149798129	6	30398503	C	G	0.146123	-0.000425056	0.000276059	0.12	-0.517837	0.0425574	4.60437e-34	0.00082083	0.000537351	0.126625	0.00654337	8	-0.000232378	0.00187404	1.00082	0.999768	1.00188	1.001(1,1.002)	0.749794
	cg26731131	11	FLI1	128553855	rs695113	11	128562098	C	T	0.299205	-0.000351248	0.00022561	0.12	0.28016	0.0355961	3.53126e-15	-0.00125374	0.000820894	0.12669			-0.00286269	0.000355212	0.998747	0.997141	1.00036	0.999(0.997,1)	0.749794
	cg13903409	6	HLA-E	30421566	rs149798129	6	30398503	C	G	0.146123	-0.000425056	0.000276059	0.12	-0.504215	0.0429115	7.05213e-32	0.000843005	0.000552183	0.126841	0.613158	12	-0.000239274	0.00192528	1.00084	0.999761	1.00193	1.001(1,1.002)	0.750085
	cg27572120	6	HLA-E	30419551	rs149798129	6	30398503	C	G	0.146123	-0.000425056	0.000276059	0.12	-0.486119	0.0428422	7.69836e-30	0.000874387	0.000573088	0.127073			-0.000248865	0.00199764	1.00087	0.999751	1.002	1.001(1,1.002)	0.750438
	cg10350689	4	CXCL1	74735924	rs4074	4	74736144	A	G	0.345924	0.000344784	0.000217336	0.11	0.184025	0.0330789	2.64853e-08	0.00187357	0.00122809	0.127111	0.415161	8	-0.000533486	0.00428063	1.00188	0.999467	1.00429	1.002(0.999,1.004)	0.750438
	cg23778943	6	HLA-E	30421189	rs149798129	6	30398503	C	G	0.146123	-0.000425056	0.000276059	0.12	-0.477452	0.0431513	1.86308e-28	0.000890259	0.000583764	0.127251			-0.000253918	0.00203444	1.00089	0.999746	1.00204	1.001(1,1.002)	0.750438
	cg23262351	6	IRAK1BP1	79576851	rs10943600	6	79611505	A	G	0.364811	-0.000328025	0.000212868	0.12	-0.3513	0.0334983	9.90089e-26	0.000933746	0.00061245	0.127357	0.0972485	20	-0.000266656	0.00213415	1.00093	0.999733	1.00214	1.001(1,1.002)	0.750438
	cg00521887	18	PIK3C3	39535162	rs3813065	18	39534825	T	C	0.133201	-0.000487145	0.000314516	0.12	-0.406226	0.0476578	1.54393e-17	0.0011992	0.000786917	0.127529	0.610038	12	-0.000343157	0.00274156	1.0012	0.999657	1.00275	1.001(1,1.003)	0.750438
	cg13398947	6	HLA-E	30418494	rs114810763	6	30398390	A	G	0.146123	-0.000425056	0.000276059	0.12	0.473035	0.0448286	4.96873e-26	-0.000898572	0.000589771	0.12761			-0.00205452	0.000257379	0.999102	0.997948	1.00026	0.999(0.998,1)	0.750438
	cg11731221	6	HLA-E	30418508	rs116472105	6	30398401	C	T	0.146123	-0.000425056	0.000276059	0.12	0.463752	0.0446628	2.9508e-25	-0.000916559	0.000601782	0.12774	0.0201541	6	-0.00209605	0.000262934	0.999084	0.997906	1.00026	0.999(0.998,1)	0.750438
	cg13518670	6	HLA-E	30433838	rs149798129	6	30398503	C	G	0.146123	-0.000425056	0.000276059	0.12	-0.44258	0.0431466	1.09403e-24	0.000960405	0.000630737	0.127841	0.0137568	11	-0.00027584	0.00219665	1.00096	0.999724	1.0022	1.001(1,1.002)	0.750438
	cg13429614	6	HLA-C	31276667	rs2523612	6	31321123	G	T	0.112326	0.000455618	0.000293226	0.12	-0.31761	0.0416125	2.30118e-14	-0.00143452	0.000942163	0.127863	0.00191814	20	-0.00328116	0.000412119	0.998567	0.996724	1.00041	0.999(0.997,1)	0.750438
	cg05163071	3	RETNLB	108476540	rs76335251	3	108497152	C	T	0.282306	0.000352246	0.000230037	0.13	-0.502092	0.0355612	2.89744e-45	-0.000701557	0.000460844	0.127926	0.145747	20	-0.00160481	0.000201697	0.999299	0.998396	1.0002	0.999(0.998,1)	0.750438
	cg12078775	6	HLA-E	30419543	rs149798129	6	30398503	C	G	0.146123	-0.000425056	0.000276059	0.12	-0.429808	0.0432209	2.6666e-23	0.000988944	0.000649938	0.12811			-0.000284934	0.00226282	1.00099	0.999715	1.00227	1.001(1,1.002)	0.750645
	cg02758236	11	FLI1	128562003	rs695113	11	128562098	C	T	0.299205	-0.000351248	0.00022561	0.12	-0.254586	0.0355357	7.82246e-13	0.00137968	0.000906867	0.128166	0.374477	3	-0.000397779	0.00315714	1.00138	0.999602	1.00316	1.001(1,1.003)	0.750645
	cg14321284	9	RXRA	137186149	rs4917346	9	137180067	G	A	0.293241	0.000346222	0.000226497	0.13	0.490657	0.0347166	2.37104e-45	0.000705629	0.000464312	0.128579	0.0287152	11	-0.000204423	0.00161568	1.00071	0.999796	1.00162	1.001(1,1.002)	0.75199
	cg03920003	1	ADAR	154582007	rs9427102	1	154586957	G	A	0.470179	-0.000314134	0.000206661	0.13	1.12146	0.0227372	0	-0.000280112	0.000184366	0.128681	0.984401	20	-0.000641469	8.12454e-05	0.99972	0.999359	1.00008	1(0.999,1)	0.75199
	cg17218026	1	ADAR	154582156	rs9427102	1	154586957	G	A	0.470179	-0.000314134	0.000206661	0.13	1.09604	0.0235943	0	-0.000286608	0.000188653	0.128704	0.985588	20	-0.000656368	8.31519e-05	0.999713	0.999344	1.00008	1(0.999,1)	0.75199
	cg02994187	6	HLA-E	30431860	rs115877125	6	30398406	A	C	0.146123	-0.000425169	0.000276063	0.12	-0.414555	0.045312	5.75162e-20	0.0010256	0.000675296	0.128826	0.0564527	5	-0.00029798	0.00234918	1.00103	0.999702	1.00235	1.001(1,1.002)	0.752103
	cg10466548	16	CIITA	10965217	rs12922863	16	10965126	A	G	0.242545	-0.000372529	0.000242378	0.12	0.365356	0.0380165	7.22249e-22	-0.00101963	0.000671833	0.129093	0.219963	19	-0.00233642	0.000297163	0.998981	0.997666	1.0003	0.999(0.998,1)	0.752793
	cg08036487	15	SMAD6	66971801	rs2439368	15	66968793	C	A	0.170974	0.000405875	0.000265088	0.13	0.469881	0.0414544	8.81508e-30	0.000863783	0.000569283	0.129187	0.211745	17	-0.000252012	0.00197958	1.00086	0.999748	1.00198	1.001(1,1.002)	0.752793
	cg16215913	4	PPP3CA	101942275	rs10000538	4	101942483	C	T	0.286282	-0.000363961	0.00023237	0.12	0.222485	0.0364854	1.07455e-09	-0.00163589	0.00107833	0.129253	0.945222	6	-0.00374942	0.000477637	0.998365	0.996258	1.00048	0.998(0.996,1)	0.752793
	cg15988232	3	CSPG5	47621127	rs34252990	3	47661739	A	G	0.329026	0.000344714	0.000219106	0.12	0.192358	0.0338115	1.27687e-08	0.00179204	0.00118181	0.129428	0.15268	9	-0.000524308	0.00410839	1.00179	0.999476	1.00412	1.002(0.999,1.004)	0.753157
	cg20795372	6	HLA-E	30419612	rs149798129	6	30398503	C	G	0.146123	-0.000425056	0.000276059	0.12	-0.375761	0.043634	7.20174e-18	0.00113119	0.000746317	0.129597	0.00731361	4	-0.000331591	0.00259397	1.00113	0.999668	1.0026	1.001(1,1.003)	0.753157
	cg07563882	17	NXN	728705	rs4968062	17	728663	T	C	0.298211	0.000343714	0.00022186	0.12	0.257133	0.0351699	2.64821e-13	0.00133672	0.00088198	0.129624	0.306963	9	-0.000391961	0.0030654	1.00134	0.999608	1.00307	1.001(1,1.003)	0.753157
	cg18996202	6	HLA-B	31324565	rs2523612	6	31321123	G	T	0.112326	0.000455618	0.000293226	0.12	-0.27987	0.0416495	1.82156e-11	-0.00162796	0.00107537	0.13006	0.544558	8	-0.00373569	0.000479765	0.998373	0.996271	1.00048	0.998(0.996,1)	0.753701
	cg09786420	1	ADAR	154583389	rs9427102	1	154586957	G	A	0.470179	-0.000314134	0.000206661	0.13	0.491299	0.0317035	3.65259e-54	-0.000639395	0.000422661	0.130334	0.93609	20	-0.00146781	0.000189021	0.999361	0.998533	1.00019	0.999(0.999,1)	0.753701
	cg27418851	10	MBL2	54531653	rs2384044	10	54536083	G	C	0.220676	-0.000381612	0.000251683	0.13	-0.787231	0.0360541	1.08574e-105	0.000484752	0.000320477	0.130382	0.0303495	20	-0.000143383	0.00111289	1.00048	0.999857	1.00111	1(1,1.001)	0.753701
	cg26187287	6	HLA-DOB	32795393	rs2621326	6	32783896	A	G	0.440358	0.000332555	0.000211718	0.12	-0.181457	0.0324123	2.16346e-08	-0.00183269	0.00121182	0.130446	0.664894	7	-0.00420786	0.000542477	0.998169	0.995801	1.00054	0.998(0.996,1.001)	0.753701
	cg14069709	9	VAV2	136671979	rs1005876	9	136666917	C	T	0.270378	0.000332095	0.000218695	0.13	-0.554589	0.0333508	4.30115e-62	-0.000598813	0.000395978	0.130473	0.890747	20	-0.00137493	0.000177304	0.999401	0.998626	1.00018	0.999(0.999,1)	0.753701
	cg25532292	6	HLA-E	30415782	rs149798129	6	30398503	C	G	0.146123	-0.000425056	0.000276059	0.12	-0.342775	0.0428145	1.1846e-15	0.00124004	0.000820124	0.130529			-0.000367403	0.00284748	1.00124	0.999633	1.00285	1.001(1,1.003)	0.753701
	cg25939861	2	CD8A	87020937	rs13024609	2	87048677	G	A	0.207753	0.000382436	0.000243815	0.12	0.216539	0.0381266	1.35116e-08	0.00176613	0.00116812	0.130547	0.962647	8	-0.000523385	0.00405565	1.00177	0.999477	1.00406	1.002(0.999,1.004)	0.753701
	cg09399716	2	SOCS5	46890238	rs67716382	2	46890317	C	G	0.190855	0.00037772	0.000249778	0.13	-1.55118	0.0198376	0	-0.000243505	0.000161055	0.130549	0.883117	20	-0.000559173	7.21628e-05	0.999757	0.999441	1.00007	1(0.999,1)	0.753701
	cg25115993	6	ULBP1	150285475	rs62441833	6	150292894	A	G	0.100398	-0.000560815	0.000356812	0.12	0.30658	0.0555895	3.48637e-08	-0.00182926	0.00121019	0.130648			-0.00420123	0.000542712	0.998172	0.995808	1.00054	0.998(0.996,1.001)	0.753701
	cg11954557	6	PSMB8	32809266	rs2071464	6	32809076	A	G	0.459245	-0.000314695	0.000207328	0.13	-0.500626	0.0310897	2.44554e-58	0.000628603	0.000415973	0.130747	0.513285	20	-0.000186704	0.00144391	1.00063	0.999813	1.00144	1.001(1,1.001)	0.753701
	cg03583734	19	IRF2BP1	46390327	rs77803110	19	46413595	C	A	0.0974155	-0.000560832	0.00036655	0.13	0.545243	0.0583891	9.80766e-21	-0.00102859	0.000681233	0.13107	0.418006	11	-0.00236381	0.000306627	0.998972	0.997639	1.00031	0.999(0.998,1)	0.754968
	cg26310483	6	HLA-E	30421376	rs149798129	6	30398503	C	G	0.146123	-0.000425056	0.000276059	0.12	0.312532	0.0425454	2.04459e-13	-0.00136004	0.000902493	0.131816			-0.00312893	0.000408846	0.998641	0.996876	1.00041	0.999(0.997,1)	0.758666
	cg07116010	9	CD72	35646325	rs12376134	9	35643284	T	C	0.43837	0.00031223	0.000207141	0.13	0.944086	0.0268081	1.12008e-271	0.000330722	0.00021961	0.132079	0.396551	20	-9.97136e-05	0.000761158	1.00033	0.9999	1.00076	1(1,1.001)	0.759587
	cg02420927	3	RAF1	12703582	rs2344825	3	12619083	A	G	0.373757	-0.000330807	0.000215947	0.13	0.155099	0.0191976	6.52598e-16	-0.00213288	0.00141712	0.132305	0.997645	17	-0.00491044	0.000644675	0.997869	0.995102	1.00064	0.998(0.995,1.001)	0.760288
	cg11418607	15	SMAD3	67323243	rs7170170	15	67327389	C	T	0.457256	-0.000311994	0.000207395	0.13	1.31684	0.0148098	0	-0.000236926	0.000157517	0.132548	0.902652	20	-0.000545659	7.18073e-05	0.999763	0.999454	1.00007	1(0.999,1)	0.761083
	cg01905967	5	DUSP1	172185201	rs55829933	5	172185556	T	C	0.206759	0.000367436	0.000243941	0.13	-0.845322	0.0346435	1.68617e-131	-0.00043467	0.000289127	0.132739	0.405534	20	-0.00100136	0.000132019	0.999565	0.998999	1.00013	1(0.999,1)	0.761286
	cg24844046	6	RIPK1	3053496	rs3734479	6	3027226	C	T	0.360835	-0.000325611	0.00021562	0.13	-0.521142	0.0331719	1.2852e-55	0.000624803	0.000415652	0.132791	0.604319	20	-0.000189875	0.00143948	1.00062	0.99981	1.00144	1.001(1,1.001)	0.761286
	cg10336193	1	MAPKAPK2	206848389	rs35125368	1	206872631	A	G	0.166998	-0.000374328	0.000247769	0.13	0.540761	0.0381128	1.08015e-45	-0.000692224	0.000460776	0.133019	0.873607	20	-0.00159534	0.000210897	0.999308	0.998406	1.00021	0.999(0.998,1)	0.76138
	cg08657228	20	DEFB128	170641	rs1469781	20	170642	G	A	0.426441	0.000312209	0.000207879	0.13	1.29247	0.0152511	0	0.00024156	0.000160864	0.133189	0.935293	20	-7.37334e-05	0.000556853	1.00024	0.999926	1.00056	1(1,1.001)	0.76138
	cg19393006	9	TSC1	135820767	rs11243940	9	135821372	G	A	0.206759	-0.000368701	0.000245137	0.13	-0.880058	0.0353159	4.56326e-137	0.000418951	0.000279053	0.13327	0.359331	20	-0.000127993	0.000965895	1.00042	0.999872	1.00097	1(1,1.001)	0.76138
	cg18804722	6	HLA-E	30431770	rs149798129	6	30398503	C	G	0.146123	-0.000425056	0.000276059	0.12	-0.277795	0.0427594	8.21041e-11	0.00153011	0.00102128	0.134075			-0.000471599	0.00353182	1.00153	0.999529	1.00354	1.002(1,1.004)	0.76138
	cg26378201	17	GH1	61996501	rs3020619	17	61993137	G	A	0.260437	-0.000356029	0.000233795	0.13	-0.316206	0.0379038	7.28404e-17	0.00112594	0.000751593	0.134115	0.0600541	16	-0.000347182	0.00259906	1.00113	0.999653	1.0026	1.001(1,1.003)	0.76138
	cg25101657	17	CCL1	32751628	rs210823	17	32774558	C	G	0.102386	-0.000506556	0.00033726	0.13	0.998122	0.0490387	4.3015e-92	-0.000507509	0.000338813	0.134159	0.922428	15	-0.00117158	0.000156564	0.999493	0.998829	1.00016	0.999(0.999,1)	0.76138
	cg10857341	2	TANK	161952702	rs11687460	2	161926616	T	G	0.178926	0.000457117	0.000302474	0.13	-0.54265	0.0480814	1.53777e-29	-0.000842379	0.000562377	0.134161	0.862172	20	-0.00194464	0.00025988	0.999158	0.998057	1.00026	0.999(0.998,1)	0.76138
	cg12814070	1	TNFRSF25	6526182	rs14708	1	6527333	G	A	0.147117	0.000456515	0.000302323	0.13	0.53283	0.0462522	1.04499e-30	0.000856774	0.000572245	0.134337	0.380721	20	-0.000264826	0.00197837	1.00086	0.999735	1.00198	1.001(1,1.002)	0.76138
	cg01414830	6	IRAK1BP1	79577007	rs9361455	6	79567882	G	A	0.364811	-0.000327955	0.000212864	0.12	-0.20664	0.0326984	2.62285e-10	0.00158708	0.00106029	0.134436	0.169346	20	-0.000491088	0.00366525	1.00159	0.999509	1.00367	1.002(1,1.004)	0.76138
	cg03926025	6	HLA-E	30430327	rs149798129	6	30398503	C	G	0.146123	-0.000425056	0.000276059	0.12	-0.277455	0.0434505	1.70797e-10	0.00153198	0.00102348	0.134438			-0.000474041	0.003538	1.00153	0.999526	1.00354	1.002(1,1.004)	0.76138
	cg15717225	6	HLA-E	30449254	rs149798129	6	30398503	C	G	0.146123	-0.000425056	0.000276059	0.12	0.278784	0.0436661	1.72015e-10	-0.00152468	0.00101862	0.134441	0.0333898	5	-0.00352118	0.000471815	0.998476	0.996485	1.00047	0.998(0.996,1)	0.76138
	cg01316659	6	HLA-E	30418115	rs149798129	6	30398503	C	G	0.146123	-0.000425056	0.000276059	0.12	-0.278687	0.0437912	1.96575e-10	0.00152521	0.00101915	0.13451			-0.000472324	0.00352274	1.00153	0.999528	1.00353	1.002(1,1.004)	0.76138
	cg10498083	6	HLA-E	30428323	rs116472105	6	30398401	C	T	0.146123	-0.000425056	0.000276059	0.12	-0.289161	0.0455896	2.25781e-10	0.00146996	0.000982417	0.134583			-0.000455577	0.0033955	1.00147	0.999545	1.0034	1.001(1,1.003)	0.76138
	cg24157531	1	NR5A2	200009447	rs2821359	1	200004523	C	T	0.232604	0.000378083	0.000247301	0.13	-0.273143	0.0379023	5.74069e-13	-0.00138419	0.00092554	0.13477	0.616112	16	-0.00319825	0.000429868	0.998617	0.996807	1.00043	0.999(0.997,1)	0.76138
	cg26484631	6	ULBP1	150284518	rs7742307	6	150298540	C	G	0.10338	-0.000542233	0.000356908	0.13	0.475423	0.0559886	2.04105e-17	-0.00114053	0.000762638	0.134783	0.066883	6	-0.0026353	0.00035424	0.99886	0.997368	1.00035	0.999(0.997,1)	0.76138
	cg10059687	1	TNFRSF25	6526129	rs14708	1	6527333	G	A	0.147117	0.000456515	0.000302323	0.13	0.495506	0.0459198	3.80988e-27	0.000921311	0.000616075	0.134796	0.371636	20	-0.000286196	0.00212882	1.00092	0.999714	1.00213	1.001(1,1.002)	0.76138
	cg17489597	6	HLA-E	30430828	rs114810763	6	30398390	A	G	0.146123	-0.000425056	0.000276059	0.12	-0.282232	0.0449798	3.5046e-10	0.00150605	0.00100715	0.134819			-0.000467964	0.00348006	1.00151	0.999532	1.00349	1.002(1,1.003)	0.76138
	cg04820159	14	AKT1	105251188	rs2494746	14	105257719	C	G	0.109344	-0.000562661	0.00036539	0.12	-0.348392	0.0556403	3.81279e-10	0.00161502	0.00108004	0.134827	0.205624	5	-0.000501858	0.0037319	1.00162	0.999498	1.00374	1.002(0.999,1.004)	0.76138
	cg10179196	5	CXCL14	134915088	rs9327726	5	134915109	C	T	0.459245	0.000315595	0.000208758	0.13	0.324866	0.0323926	1.13636e-23	0.000971462	0.000649857	0.134944	0.208841	20	-0.000302258	0.00224518	1.00097	0.999698	1.00225	1.001(1,1.002)	0.76138
	cg11645306	18	SMAD7	46474064	rs12967019	18	46474178	C	T	0.49006	0.000318176	0.000209351	0.13	0.263886	0.0320873	1.96817e-16	0.00120573	0.000806772	0.135041	0.515389	19	-0.000375543	0.002787	1.00121	0.999625	1.00279	1.001(1,1.003)	0.76138
	cg12642006	16	SOCS1	11350118	rs7196694	16	11355364	T	C	0.254473	-0.000350028	0.000232706	0.13	0.453591	0.0347891	7.40847e-39	-0.000771682	0.000516433	0.135109	0.567339	20	-0.00178389	0.000240527	0.999229	0.998218	1.00024	0.999(0.998,1)	0.76138
	cg16363586	19	BST2	17516329	rs28413174	19	17516620	T	C	0.175944	0.000465282	0.000310354	0.13	0.83979	0.0460851	3.4152e-74	0.000554046	0.00037081	0.135136	0.705512	20	-0.000172742	0.00128083	1.00055	0.999827	1.00128	1.001(1,1.001)	0.76138
	cg12090003	19	BST2	17516282	rs28413174	19	17516620	T	C	0.175944	0.000465282	0.000310354	0.13	0.808484	0.0462093	1.53295e-68	0.000575499	0.000385278	0.135248	0.756932	20	-0.000179646	0.00133064	1.00058	0.99982	1.00133	1.001(1,1.001)	0.76138
	cg21619846	6	HLA-E	30421463	rs149798129	6	30398503	C	G	0.146123	-0.000425056	0.000276059	0.12	0.265318	0.0431985	8.15761e-10	-0.00160206	0.00107268	0.135303			-0.00370451	0.000500393	0.998399	0.996302	1.0005	0.998(0.996,1.001)	0.76138
	cg25716514	6	HLA-E	30433943	rs115877125	6	30398406	A	C	0.146123	-0.000425169	0.000276063	0.12	-0.275163	0.0454193	1.37579e-09	0.00154515	0.00103518	0.135532			-0.000483803	0.0035741	1.00155	0.999516	1.00358	1.002(1,1.004)	0.762079
	cg13487293	11	FGF3	69650156	rs11263606	11	69649131	T	C	0.364811	-0.000326433	0.000218425	0.14	0.670445	0.0314382	6.54331e-101	-0.00048689	0.00032659	0.136006	0.653363	20	-0.00112701	0.000153226	0.999513	0.998874	1.00015	1(0.999,1)	0.762626
	cg13002712	3	MUC4	195539313	rs11922145	3	195520807	T	A	0.154076	0.000454304	0.000295498	0.12	-0.293806	0.0482047	1.09459e-09	-0.00154627	0.00103726	0.136034	0.668062	4	-0.0035793	0.00048676	0.998455	0.996427	1.00049	0.998(0.996,1)	0.762626
	cg09553448	9	NUP214	134000424	rs1043169	9	133997543	G	C	0.250497	0.000357991	0.00023994	0.14	1.07003	0.0302712	1.07161e-273	0.000334562	0.000224436	0.136047	0.994957	20	-0.000105333	0.000774457	1.00033	0.999895	1.00077	1(1,1.001)	0.762626
	cg19646975	6	PSMB8	32809317	rs2071464	6	32809076	A	G	0.459245	-0.000314695	0.000207328	0.13	-0.244086	0.0310806	4.0513e-15	0.00128928	0.000865125	0.136151	0.707808	15	-0.000406365	0.00298492	1.00129	0.999594	1.00299	1.001(1,1.003)	0.762626
	cg00564212	19	LTBP4	41098516	rs396118	19	41096189	G	A	0.500994	-0.000313811	0.000206663	0.13	0.250671	0.0323092	8.59371e-15	-0.00125188	0.000840081	0.136173	0.898307	19	-0.00289844	0.000394679	0.998749	0.997106	1.00039	0.999(0.997,1)	0.762626
	cg09940861	14	DLK1	101201649	rs79095882	14	101203823	T	C	0.104374	-0.00059534	0.000385105	0.12	0.344168	0.0616274	2.34161e-08	-0.00172979	0.00116102	0.136254			-0.00400539	0.000545809	0.998272	0.996003	1.00055	0.998(0.996,1.001)	0.762626
	cg20255456	8	UBE2V2	49085516	rs4263791	8	49085812	G	A	0.0914513	0.000500241	0.000333969	0.13	0.75749	0.0544288	4.98912e-44	0.000660393	0.000443435	0.136417	0.351259	17	-0.00020874	0.00152953	1.00066	0.999791	1.00153	1.001(1,1.002)	0.762958
	cg13485366	9	RXRA	137174989	rs4917346	9	137180067	G	A	0.293241	0.000346222	0.000226497	0.13	0.234156	0.0358185	6.26459e-11	0.0014786	0.000993383	0.136633	0.0142855	4	-0.000468431	0.00342563	1.00148	0.999532	1.00343	1.001(1,1.003)	0.763124
	cg25101863	11	FGF3	69650231	rs11263606	11	69649131	T	C	0.364811	-0.000326433	0.000218425	0.14	0.505922	0.033641	4.08583e-51	-0.000645224	0.000433863	0.136972	0.846602	20	-0.0014956	0.000205147	0.999355	0.998506	1.00021	0.999(0.999,1)	0.763124
	cg13444538	7	VIPR2	158905317	rs399867	7	158910629	G	A	0.460239	0.000313225	0.000210322	0.14	-0.743335	0.0303573	2.07353e-132	-0.000421378	0.000283467	0.137142	0.929378	20	-0.000976973	0.000134217	0.999579	0.999024	1.00013	1(0.999,1)	0.763124
	cg00322201	22	PLXNB2	50736855	rs2273256	22	50873561	T	C	0.236581	0.000368723	0.000241156	0.13	0.230709	0.036362	2.22736e-10	0.00159822	0.0010752	0.137165	0.908123	7	-0.000509172	0.00370561	1.0016	0.999491	1.00371	1.002(0.999,1.004)	0.763124
	cg16287740	7	IRF5	128595046	rs10229001	7	128599397	C	T	0.367793	-0.000316816	0.000212397	0.14	-0.575543	0.0328374	8.90692e-69	0.000550465	0.000370372	0.137213	0.504066	20	-0.000175464	0.00127639	1.00055	0.999825	1.00128	1.001(1,1.001)	0.763124
	cg03899827	7	VIPR2	158905377	rs399867	7	158910629	G	A	0.460239	0.000313225	0.000210322	0.14	-0.711351	0.030528	4.27128e-120	-0.000440324	0.000296269	0.137218	0.874038	20	-0.00102101	0.000140363	0.99956	0.99898	1.00014	1(0.999,1)	0.763124
	cg05554000	7	VIPR2	158905015	rs399867	7	158910629	G	A	0.460239	0.000313225	0.000210322	0.14	-0.713216	0.0307372	4.17907e-119	-0.000439173	0.000295499	0.137225	0.925344	20	-0.00101835	0.000140005	0.999561	0.998982	1.00014	1(0.999,1)	0.763124
	cg21539594	1	TIE1	43765867	rs7520981	1	43760070	C	T	0.371769	-0.000329917	0.000218206	0.13	-0.270866	0.0336323	8.02966e-16	0.00121801	0.000819659	0.137281	0.453215	14	-0.000388522	0.00282454	1.00122	0.999612	1.00283	1.001(1,1.003)	0.763124
	cg25011337	5	CXCL14	134915042	rs9327726	5	134915109	C	T	0.459245	0.000315595	0.000208758	0.13	0.255754	0.0321059	1.63947e-15	0.00123398	0.000830814	0.137474	0.368005	17	-0.000394415	0.00286238	1.00123	0.999606	1.00287	1.001(1,1.003)	0.763356
	cg08479516	7	VIPR2	158905536	rs399867	7	158910629	G	A	0.460239	0.000313225	0.000210322	0.14	-0.623769	0.0315861	8.31585e-87	-0.000502149	0.000338137	0.137531	0.907828	20	-0.0011649	0.0001606	0.999498	0.998836	1.00016	0.999(0.999,1)	0.763356
	cg10394788	9	DAB2IP	124360547	rs2777320	9	124357470	A	G	0.375746	-0.000318352	0.000213338	0.14	-0.478374	0.0327324	2.26316e-48	0.000665488	0.000448284	0.13767	0.340318	12	-0.000213149	0.00154412	1.00067	0.999787	1.00155	1.001(1,1.002)	0.763547
	cg14074652	9	VAV2	136662289	rs2428124	9	136715930	G	A	0.141153	0.000434157	0.000282661	0.12	-0.25411	0.0443541	1.00955e-08	-0.00170854	0.00115164	0.137923	0.892033	14	-0.00396575	0.000548674	0.998293	0.996042	1.00055	0.998(0.996,1.001)	0.763902
	cg08698936	6	HLA-F	29689809	rs1632958	6	29688643	A	G	0.176938	0.000416665	0.000279479	0.14	-0.618778	0.0424287	3.55324e-48	-0.000673368	0.000454017	0.138039	0.000656684	13	-0.00156324	0.000216505	0.999327	0.998438	1.00022	0.999(0.998,1)	0.763902
	cg00540941	6	HLA-DOA	32974843	rs9276980	6	32975578	C	T	0.161034	-0.00040568	0.000273509	0.14	-1.57337	0.024851	0	0.000257841	0.000173884	0.138118	0.0381157	20	-8.29716e-05	0.000598654	1.00026	0.999917	1.0006	1(1,1.001)	0.763902
	cg03341377	3	CX3CR1	39309355	rs17793056	3	39309215	C	T	0.484095	0.000315021	0.000206388	0.13	0.203883	0.032647	4.23595e-10	0.00154511	0.00104208	0.138151	0.651683	5	-0.000497367	0.00358759	1.00155	0.999503	1.00359	1.002(1,1.004)	0.763902
	cg14886269	1	TNFRSF18	1141927	rs9329409	1	1131581	C	T	0.246521	0.000356346	0.000233275	0.13	0.215708	0.035351	1.0482e-09	0.00165198	0.00111481	0.13838	0.560622	8	-0.000533048	0.00383701	1.00165	0.999467	1.00384	1.002(0.999,1.004)	0.764483
	cg14884929	17	MIR10A	46657656	rs2740760	17	46643389	A	G	0.416501	0.000313479	0.000209445	0.13	-0.341934	0.0329898	3.58362e-25	-0.000916782	0.000618884	0.138514	0.183015	20	-0.00212979	0.000296231	0.999084	0.997872	1.0003	0.999(0.998,1)	0.764483
	cg13158344	6	ULBP1	150285168	rs7742307	6	150298540	C	G	0.10338	-0.000542233	0.000356908	0.13	-0.370298	0.0556484	2.84772e-11	0.00146432	0.000988642	0.13857	0.095423	4	-0.000473418	0.00340206	1.00147	0.999527	1.00341	1.001(1,1.003)	0.764483
	cg13017318	14	RNASE7	21508970	rs1243463	14	21503743	G	A	0.106362	-0.000487452	0.000322733	0.13	-0.388919	0.0521772	9.06856e-14	0.00125335	0.000846686	0.138793	0.245598	4	-0.000406155	0.00291285	1.00125	0.999594	1.00292	1.001(1,1.003)	0.76468
	cg27481559	2	CD8A	87037038	rs7596329	2	87019779	G	A	0.237575	0.000347687	0.000232912	0.14	0.404127	0.0360149	3.21241e-29	0.000860341	0.000581411	0.138941	0.76091	20	-0.000279225	0.00199991	1.00086	0.999721	1.002	1.001(1,1.002)	0.76468
	cg24659858	13	TNFRSF19	24270321	rs9510820	13	24270136	T	C	0.257455	0.000364149	0.000245323	0.14	0.647844	0.035069	3.382e-76	0.000562094	0.000379897	0.138981	0.522148	20	-0.000182504	0.00130669	1.00056	0.999818	1.00131	1.001(1,1.001)	0.76468
	cg06804210	2	CD8A	87036948	rs7596329	2	87019779	G	A	0.237575	0.000347687	0.000232912	0.14	0.392793	0.0357952	5.13445e-28	0.000885166	0.000598425	0.139098	0.504972	20	-0.000287747	0.00205808	1.00089	0.999712	1.00206	1.001(1,1.002)	0.76468
	cg08992729	6	PSMB8	32809425	rs3763366	6	32807446	G	C	0.501988	-0.000308132	0.000206451	0.14	-0.344362	0.031211	2.6385e-28	0.000894791	0.000604978	0.139128	0.651261	20	-0.000290966	0.00208055	1.0009	0.999709	1.00208	1.001(1,1.002)	0.76468
	cg00519299	11	PTGDR2	60623639	rs7931575	11	60623651	A	G	0.12326	0.000479817	0.000319476	0.13	0.405308	0.049732	3.64396e-16	0.00118383	0.000801503	0.139671	0.446368	12	-0.000387116	0.00275478	1.00118	0.999613	1.00276	1.001(1,1.003)	0.764719
	cg17804356	1	NR5A2	200009927	rs2821359	1	200004523	C	T	0.232604	0.000378083	0.000247301	0.13	0.222254	0.0390279	1.2356e-08	0.00170113	0.0011521	0.139795	0.962681	4	-0.000556986	0.00395925	1.0017	0.999443	1.00397	1.002(0.999,1.004)	0.764719
	cg23184226	7	TECPR1	97880563	rs12536125	7	97885725	G	A	0.275348	0.000354163	0.000237167	0.14	-0.354044	0.0362237	1.45841e-22	-0.00100034	0.000677654	0.139897	0.369679	20	-0.00232854	0.000327862	0.999	0.997674	1.00033	0.999(0.998,1)	0.764719
	cg14740554	6	HLA-DQA2	32713607	rs9271676	6	32592868	C	T	0.316103	0.000325161	0.000219556	0.14	0.571406	0.0318642	6.57043e-72	0.000569054	0.000385546	0.139952	0.473541	20	-0.000186616	0.00132472	1.00057	0.999813	1.00133	1.001(1,1.001)	0.764719
	cg17467752	17	THRA	38218738	rs7502912	17	38215948	A	G	0.40159	-0.000315529	0.000210813	0.13	-0.292186	0.0328742	6.22119e-19	0.00107989	0.000731661	0.139959	0.555621	20	-0.000354166	0.00251395	1.00108	0.999646	1.00252	1.001(1,1.003)	0.764719
	cg14662728	8	NRG1	32578937	rs72612116	8	33035728	G	A	0.196819	-0.000392768	0.000257215	0.13	0.231861	0.0403174	8.87728e-09	-0.00169398	0.00114779	0.139981	0.103206	4	-0.00394365	0.000555688	0.998307	0.996064	1.00056	0.998(0.996,1.001)	0.764719
	cg08331398	6	TAP2	32808918	rs3763366	6	32807446	G	C	0.501988	-0.000308132	0.000206451	0.14	-0.317208	0.0320398	4.14438e-23	0.000971388	0.000658192	0.139986	0.41938	20	-0.000318668	0.00226144	1.00097	0.999681	1.00226	1.001(1,1.002)	0.764719
	cg08293324	15	THBS1	39872037	rs72725045	15	39865384	T	C	0.102386	-0.000508017	0.000339781	0.13	-0.492086	0.0537335	5.29171e-20	0.00103237	0.000699633	0.140053	0.934748	20	-0.000338911	0.00240365	1.00103	0.999661	1.00241	1.001(1,1.002)	0.764719
	cg03595580	7	TECPR1	97880848	rs12536125	7	97885725	G	A	0.275348	0.000354163	0.000237167	0.14	-0.349973	0.0365063	9.10003e-22	-0.00101197	0.000685845	0.140075	0.449685	20	-0.00235623	0.000332286	0.998989	0.997647	1.00033	0.999(0.998,1)	0.764719
	cg02570646	3	MUC4	195497953	rs2259419	3	195505417	G	A	0.412525	-0.000357022	0.000240355	0.14	-0.398107	0.0326239	2.99906e-34	0.000896799	0.000608201	0.140344	0.495052	20	-0.000295275	0.00208887	1.0009	0.999705	1.00209	1.001(1,1.002)	0.764851
	cg00414292	3	TRH	129694665	rs5658	3	129694681	G	C	0.0785288	-0.000568996	0.000381853	0.14	0.597941	0.0587975	2.71324e-24	-0.000951592	0.000645432	0.140388	0.0239627	8	-0.00221664	0.000313455	0.999049	0.997786	1.00031	0.999(0.998,1)	0.764851
	cg05310309	2	LIMS1	109257429	rs11123704	2	109148110	G	C	0.368787	0.000313001	0.000211532	0.14	-0.514375	0.0327957	1.94003e-55	-0.000608507	0.000413067	0.140712	0.874524	20	-0.00141812	0.000201104	0.999392	0.998583	1.0002	0.999(0.999,1)	0.764851
	cg04248796	1	CR2	207596670	rs7536767	1	207596679	G	A	0.482107	-0.000312232	0.000206944	0.13	0.217604	0.0320793	1.17449e-11	-0.00143486	0.000974253	0.140809	0.647486	15	-0.0033444	0.000474676	0.998566	0.996661	1.00047	0.999(0.997,1)	0.764851
	cg13920367	16	CDH1	68771035	rs12921546	16	68780069	A	G	0.280318	0.00033811	0.000229323	0.14	0.988169	0.0320671	1.61651e-208	0.000342158	0.000232334	0.140832	0.775067	20	-0.000113217	0.000797533	1.00034	0.999887	1.0008	1(1,1.001)	0.764851
	cg07173283	6	HLA-DOA	32975590	rs9276980	6	32975578	C	T	0.161034	-0.00040568	0.000273509	0.14	0.520169	0.0423594	1.16134e-34	-0.0007799	0.00052963	0.140875	0.39132	17	-0.00181797	0.000258175	0.99922	0.998184	1.00026	0.999(0.998,1)	0.764851
	cg17529965	15	PSTPIP1	77327887	rs11630497	15	77334787	T	C	0.309145	-0.000328851	0.000222412	0.14	0.534786	0.0332748	4.02374e-58	-0.000614921	0.000417646	0.140927	0.0311885	20	-0.00143351	0.000203665	0.999385	0.998568	1.0002	0.999(0.999,1)	0.764851
	cg01287218	3	RETNLB	108476278	rs3811687	3	108476519	T	C	0.279324	0.000344058	0.000229864	0.13	0.294796	0.0360573	2.94005e-16	0.00116711	0.000792699	0.140935	0.183614	20	-0.00038658	0.0027208	1.00117	0.999613	1.00272	1.001(1,1.003)	0.764851
	cg09558982	11	APOA1	116708413	rs670	11	116708413	T	C	0.154076	0.000418133	0.00028437	0.14	-1.67127	0.0251083	0	-0.000250189	0.000170194	0.141555	0.922133	20	-0.000583769	8.33912e-05	0.99975	0.999416	1.00008	1(0.999,1)	0.767012
	cg15649236	17	MIR10A	46657504	rs2740760	17	46643389	A	G	0.416501	0.000313479	0.000209445	0.13	-0.25779	0.0331853	7.9609e-15	-0.00121602	0.000827407	0.141648	0.121071	20	-0.00283774	0.000405698	0.998785	0.997166	1.00041	0.999(0.997,1)	0.767012
	cg12593411	19	ANGPTL6	10213722	rs1551570	19	10218030	C	T	0.403579	0.000307444	0.000208825	0.14	0.711094	0.0306026	1.95335e-119	0.000432354	0.000294256	0.141749	0.813845	20	-0.000144388	0.0010091	1.00043	0.999856	1.00101	1(1,1.001)	0.767012
	cg11143953	4	PDGFRA	54243152	rs62323589	4	54358501	A	G	0.142147	0.000426802	0.000289907	0.14	0.983946	0.0420564	4.7072e-121	0.000433766	0.00029522	0.141752	0.969224	20	-0.000144865	0.0010124	1.00043	0.999855	1.00101	1(1,1.001)	0.767012
	cg08050748	14	TRIM9	51562890	rs3007083	14	51558540	G	T	0.17495	-0.000391704	0.00026441	0.14	0.471101	0.0418603	2.2098e-29	-0.000831465	0.000566101	0.141899	0.475998	20	-0.00194102	0.000278093	0.999169	0.998061	1.00028	0.999(0.998,1)	0.767239
	cg00857968	6	TAP2	32806547	rs3763366	6	32807446	G	C	0.501988	-0.000308132	0.000206451	0.14	-0.262262	0.0320879	3.00237e-16	0.0011749	0.000800211	0.142039	0.500064	15	-0.000393514	0.00274331	1.00118	0.999607	1.00275	1.001(1,1.003)	0.767432
	cg04177015	16	TUBB3	89985914	rs4785624	16	90138740	C	T	0.102386	0.000505674	0.000332957	0.13	-0.296543	0.0519031	1.1074e-08	-0.00170523	0.00116179	0.142168	0.89178	20	-0.00398234	0.000571878	0.998296	0.996026	1.00057	0.998(0.996,1.001)	0.767445
	cg24319836	19	ANGPTL6	10213465	rs1551570	19	10218030	C	T	0.403579	0.000307444	0.000208825	0.14	0.580599	0.0319185	6.18918e-74	0.000529529	0.000360848	0.142252	0.844948	20	-0.000177733	0.00123679	1.00053	0.999822	1.00124	1.001(1,1.001)	0.767445
	cg08666668	3	WNT5A	55518383	rs9871060	3	55458562	A	G	0.253479	0.000343748	0.000230789	0.14	-0.299093	0.0358614	7.4133e-17	-0.0011493	0.000783838	0.14258	0.887892	20	-0.00268562	0.000387022	0.998851	0.997318	1.00039	0.999(0.997,1)	0.767826
	cg08115957	8	DEFB135	11838532	rs2645396	8	11608126	C	A	0.303181	-0.000346335	0.00022802	0.13	0.189705	0.0337924	1.9789e-08	-0.00182565	0.00124519	0.142604	0.102948	20	-0.00426622	0.000614922	0.998176	0.995743	1.00062	0.998(0.996,1.001)	0.767826
	cg26432171	3	RAF1	12704882	rs2454429	3	12620720	G	A	0.411531	0.000315004	0.000208876	0.13	-0.198993	0.0320434	5.29505e-10	-0.00158299	0.00108017	0.142785	0.587929	14	-0.00370012	0.000534143	0.998418	0.996307	1.00053	0.998(0.996,1.001)	0.767826
	cg01056568	17	GLP2R	9729258	rs3760508	17	9728772	A	G	0.111332	0.000580408	0.000387668	0.13	0.420387	0.0589908	1.03095e-12	0.00138065	0.000942301	0.142869			-0.00046626	0.00322756	1.00138	0.999534	1.00323	1.001(1,1.003)	0.767826
	cg06739520	20	CHGB	5891968	rs6116992	20	5890583	C	T	0.355865	-0.000321018	0.000215276	0.14	-0.257653	0.0329089	4.90628e-15	0.00124593	0.000850547	0.142959	0.13281	15	-0.000421142	0.002913	1.00125	0.999579	1.00292	1.001(1,1.003)	0.767826
	cg23239444	6	PACSIN1	34433320	rs11759825	6	34435031	G	A	0.486083	-0.000309442	0.000206777	0.13	0.231493	0.032508	1.0706e-12	-0.00133672	0.000912743	0.143054	0.4489	12	-0.0031257	0.000452256	0.998664	0.996879	1.00045	0.999(0.997,1)	0.767826
	cg27530370	1	ADAR	154589288	rs3766922	1	154577055	G	T	0.471173	-0.000308008	0.000206678	0.14	0.249899	0.0320268	6.05396e-15	-0.00123253	0.000841996	0.143243	0.766614	8	-0.00288284	0.000417782	0.998768	0.997121	1.00042	0.999(0.997,1)	0.767826
	cg18505752	6	TAP2	32808752	rs3763366	6	32807446	G	C	0.501988	-0.000308132	0.000206451	0.14	-0.236904	0.0316349	6.95691e-14	0.00130066	0.000888594	0.143267	0.389545	18	-0.000440984	0.0030423	1.0013	0.999559	1.00305	1.001(1,1.003)	0.767826
	cg01979481	7	VIPR2	158938780	rs399867	7	158910629	G	A	0.460239	0.000313225	0.000210322	0.14	0.259126	0.0327206	2.38736e-15	0.00120877	0.000825886	0.143301	0.673771	20	-0.000409967	0.00282751	1.00121	0.99959	1.00283	1.001(1,1.003)	0.767826
	cg02065707	7	VIPR2	158903832	rs399867	7	158910629	G	A	0.460239	0.000313225	0.000210322	0.14	0.2546	0.0323825	3.77258e-15	0.00123026	0.000840777	0.1434	0.653136	20	-0.000417663	0.00287818	1.00123	0.999582	1.00288	1.001(1,1.003)	0.767826
	cg07642638	20	CHGB	5891786	rs236140	20	5891872	C	A	0.388668	-0.000312197	0.000212526	0.14	-0.530277	0.0327636	6.43938e-59	0.000588743	0.00040243	0.143476	0.251864	20	-0.00020002	0.00137751	1.00059	0.9998	1.00138	1.001(1,1.001)	0.767826
	cg20290672	14	ESRRB	76816747	rs12896434	14	76816746	A	G	0.189861	0.000393492	0.000268923	0.14	-1.02991	0.0373584	2.66601e-167	-0.000382064	0.000261481	0.143972	0.89686	20	-0.000894567	0.000130439	0.999618	0.999106	1.00013	1(0.999,1)	0.76992
[truncated: 5,952 more rows]

## Sheet: Table S2
Table S2 Relationship between methylation levels of IRGs and BPH in the FinnGen database
[truncated: 7,856 more rows]

[truncated: 7 more sheets: Table S3, Table S4, Table S5, Table S6, Table S7, Table S8, Table S9]
